# Supplementary material for: CanVaxKB: a web-based cancer vaccine knowledgebase
Source: NAR Cancer. 2024 Jan 9;6(1):zcad060. doi: 10.1093/narcan/zcad060 (PMC10776203; doi:10.1093/narcan/zcad060)
Supplement: zcad060_Supplemental_Files [file zcad060_supplemental_files.zip]

Archive with 4 entries (4 files):
- Suppl_File1_VO_IDs.tsv
- Suppl_File2_Canvaxgens_DAVID_clusters.docx
- Suppl_Table1_CancerGeneList.xlsx
- Suppl_Table2_DAVID_analysis.xlsx
