# Supplementary material for: CanVaxKB: a web-based cancer vaccine knowledgebase
Source: NAR Cancer. 2024 Jan 9;6(1):zcad060. doi: 10.1093/narcan/zcad060 (PMC10776203; doi:10.1093/narcan/zcad060)
Supplement: zcad060_Supplemental_Files [file zcad060_supplemental_files.zip › Suppl_File1_VO_IDs.tsv]

Num	Order	Ontology ID	LABEL	Vaccine Type	Cancer Type	Parent label	Parent	Gene names	NCBI GeneID	status of vaccine development	immunizes host	definition	PubMed (original)	PubMed	other link	VIOLIN ID	VIOLIN Link	GitHub tracker	NCI link	NCT link	Term editors	JZ notes
		ID	A rdfs:label				C %	A rdfs:comment	A NCBI GeneID SPLIT=|	A status of vaccine development	C 'immunizes host' some % SPLIT=|	A definition SPLIT=|		A definition source SPLIT=|	A definition source SPLIT=|	A VIOLIN vaccine ID	A definition source SPLIT=|	A term tracker item SPLIT=|	A definition source SPLIT=|	A definition source SPLIT=|	A term editor SPLIT=|
		VO:0005484	breast cancer vacine			cancer vaccine	VO:0000177					A cancer vaccine that is developed against breast cancer.									Oliver He
		VO:0005485	bladder cancer vacine			cancer vaccine	VO:0000177					A cancer vaccine that is developed against bladder cancer.									Oliver He
		VO:0005486	lung cancer vacine			cancer vaccine	VO:0000177					A cancer vaccine that is developed against lung cancer.									Oliver He
		VO:0005487	leukemia cancer vacine			cancer vaccine	VO:0000177					A cancer vaccine that is developed against leukemia.									Oliver He
		VO:0005488	cervical cancer vacine			cancer vaccine	VO:0000177					A cancer vaccine that is developed against cervical cancer.									Oliver He
		VO:0005489	colon cancer vacine			cancer vaccine	VO:0000177					A cancer vaccine that is developed against cervical cancer.									Oliver He
		VO:0005490	gastric cancer vacine			cancer vaccine	VO:0000177					A cancer vaccine that is developed against gastric cancer									Oliver He
		VO:0005491	mesothelioma cancer vacine			cancer vaccine	VO:0000177					A cancer vaccine that is developed against mesothelioma cancer.									Oliver He
		VO:0005492	myeloma cancer vaccine			cancer vaccine	VO:0000177					A cancer vaccine that is developed against myeloma cancer.									Oliver He
		VO:0005493	ovarian cancer vaccine			cancer vaccine	VO:0000177					A cancer vaccine that is developed against ovarian cancer.									Oliver He
		VO:0005494	renal cancer vaccine			cancer vaccine	VO:0000177					A cancer vaccine that is developed against renal cancer.									Oliver He
		VO:0005495	sarcoma cancer vaccine			cancer vaccine	VO:0000177					A cancer vaccine that is developed against sarcoma cancer.									Oliver He
		VO:0005496	esophageal cancer vaccine			cancer vaccine	VO:0000177					A cancer vaccine that is developed against esophageal cancer.									Oliver He|Yuying Pan|Jie Zheng
		VO:0005497	head and neck cancer vaccine			cancer vaccine	VO:0000177					A cancer vaccine that is developed against head and neck cancer.									Oliver He|Yuying Pan|Jie Zheng
		VO:0005498	nasopharyngeal cancer vaccine			cancer vaccine	VO:0000177					A cancer vaccine that is developed against nasopharyngeal cancer.									Oliver He|Yuying Pan|Jie Zheng
		VO:0005499	hepatocellular carcinoma vaccine			cancer vaccine	VO:0000177					A cancer vaccine that is developed against hepatocellular carcinoma.									Oliver He|Yuying Pan|Jie Zheng
1	13	VO:0007000	Oncolytic Adenovirus Encoding GM-CSF Vaccine	Recombinant vector vaccine	Bladder Cancer	bladder cancer vaccine	VO:0005485	Gene name: CSF-2	1437	Clinical trial	Homo sapiens|Mus musculus	A recombinant oncolytic adenovirus encoding the immunohematopoietic cytokine granulocyte-macrophage colony stimulating factor (GM-CSF) with potential antineoplastic activity. Upon administration, the oncolytic adenovirus selectively infects and replicates in tumor cells, which may result in tumor cells lysis. Synergistically, GM-CSF (sargramostim) expressed by the oncolytic adenovirus may promote…	PubMed:28530155	PubMed:28530155		5475	VIOLIN: https://violinet.org/canvaxkb/vaccine_detail.php?c_vaccine_id=5475	https://github.com/vaccineontology/VO/issues/75	NCI: https://ncit.nci.nih.gov/ncitbrowser/ConceptReport.jsp?dictionary=NCI_Thesaurus&code=C48412	NCT: https://clinicaltrials.gov/ct2/show/NCT00109655	Virginia He|Jimmy Guo|Jie Zheng|Oliver He
2	70	VO:0007001	Recombinant Adenovirus-Interferon/Syn3 Vaccine	Recombinant vector vaccine	Bladder Cancer	bladder cancer vaccine	VO:0005485	Gene name: IFNA2	3440	Clinical trial	Homo sapiens|Mus musculus	A non-replicating recombinant adenovirus type 5 (Ad5)-vector encoding the gene for interferon alpha-2b (IFN_2b) and the gene transfer enhancement agent Syn 3, with potential antineoplastic activity. Upon intravesical administration, recombinant adenovirus-interferon with Syn3 transfects both cancerous and normal bladder cells, and the adenovirus secretes interferon (IFN_2b) into the bladder. IFN …	28834453	PubMed:28834453		5047	VIOLIN: https://violinet.org/canvaxkb/vaccine_detail.php?c_vaccine_id=5047	https://github.com/vaccineontology/VO/issues/322	NCI: https://ncit.nci.nih.gov/ncitbrowser/ConceptReport.jsp?dictionary=NCI%20Thesaurus&code=C104743	NCT: https://clinicaltrials.gov/ct2/show/NCT02773849	Virginia He|Jimmy Guo|Jie Zheng|Oliver He
3	77	VO:0007002	Recombinant Fowlpox GM-CSF Vaccine Adjuvant	Recombinant vector vaccine	Bladder Cancer	bladder cancer vaccine	VO:0005485	Gene name: GM-CSF	1437	Clinical trial	Homo sapiens|Mus musculus	A cancer vaccine adjuvant consisting of a recombinant fowlpox virus encoding human granulocyte-macrophage colony-stimulating factor (GM-CSF). GM-CSF binds to specific cell surface receptors on various immuno-hematopoietic cell types, enhancing their proliferation and differentiation and stimulating macrophage and dendritic cell functions in antigen presentation and antitumor cell-mediated immunit…	15780740	PubMed:15780740		4994	VIOLIN: https://violinet.org/canvaxkb/vaccine_detail.php?c_vaccine_id=4994	https://github.com/vaccineontology/VO/issues/328	NCI: https://ncit.nci.nih.gov/ncitbrowser/ConceptReport.jsp?dictionary=NCI%20Thesaurus&code=C2686	NCT: https://clinicaltrials.gov/ct2/show/NCT00072137	Virginia He|Jimmy Guo|Jie Zheng|Oliver He
4	31	VO:0007003	PEP-CMV Vaccine	Peptide vaccine	Brain Cancer	brain cancer vacine	VO:0005428	Gene name: pp65(Lcp 1)	18826	Clinical trial	Homo sapiens|Mus musculus	A peptide vaccine derived from cytomegalovirus (CMV) antigens with potential immunostimulating activity. Intradermal administration of the PEP-CMV vaccine may stimulate the immune system to mount a specific helper and cytotoxic T-lymphocyte (CTL) response against CMV-infected tumor cells. Infection with the herpesvirus CMV may play a significant role in tumor cell initiation and progression as we…	31806885	PubMed:31806885		5259	VIOLIN: https://violinet.org/canvaxkb/vaccine_detail.php?c_vaccine_id=5259	https://github.com/vaccineontology/VO/issues/118	NCI: https://ncit.nci.nih.gov/ncitbrowser/ConceptReport.jsp?dictionary=NCI%20Thesaurus&code=C107243	NCT: https://clinicaltrials.gov/ct2/show/NCT02864368	Virginia He|Jimmy Guo|Jie Zheng|Oliver He
5	34	VO:0007004	PF-04948568 Vaccine	Peptide vaccine	Brain Cancer	brain cancer vacine	VO:0005428	Gene name: EGFR	1956	Clinical trial	Homo sapiens|Mus musculus	A cancer vaccine consisting of a human epidermal growth factor receptor variant III (EGFRvIIi)-specific peptide conjugated to the non-specific immunomodulator keyhole limpet hemocyanin (KLH) with potential antineoplastic activity. Vaccination with rindopepimut may elicit a cytotoxic T-lymphocyte (CTL) immune response against tumor cells expressing EGFRvIII. EGFRvIII, a functional variant of EGFR …	28844499	PubMed:28844499		5032	VIOLIN: https://violinet.org/canvaxkb/vaccine_detail.php?c_vaccine_id=5032	https://github.com/vaccineontology/VO/issues/120	NCI: https://ncit.nci.nih.gov/ncitbrowser/ConceptReport.jsp?dictionary=NCI%20Thesaurus&code=C69076	NCT: https://clinicaltrials.gov/ct2/show/NCT01498328	Virginia He|Jimmy Guo|Jie Zheng|Oliver He
6	72	VO:0007005	Recombinant Adenovirus-LacZ Vaccine	Recombinant vector vaccine	Brain Cancer	brain cancer vacine	VO:0005428	Gene name: lacZ	945006	Clinical trial	Homo sapiens|Mus musculus		21078216	PubMed:21078216		5192	VIOLIN: https://violinet.org/canvaxkb/vaccine_detail.php?c_vaccine_id=5192	https://github.com/vaccineontology/VO/issues/324	NCI: https://ncit.nci.nih.gov/ncitbrowser/ConceptReport.jsp?dictionary=NCI%20Thesaurus&code=C29786		Virginia He|Jimmy Guo|Jie Zheng|Oliver He
7	129	VO:0007006	Synthetic Glioblastoma Mutated Tumor-specific Peptides Vaccine Therapy APVAC2	Peptide vaccine	Brain Cancer	brain cancer vacine	VO:0005428			Clinical trial	Homo sapiens	A personalized peptide-based cancer vaccine comprised of one or two de novo synthesized patient-specific tumor-mutated peptides associated with glioblastoma (GB), with potential immunomodulating and antineoplastic activities. Vaccination with synthetic GB mutated tumor-specific peptides vaccine therapy APVAC2 stimulates the host immune system to mount a cytotoxic T-lymphocyte (CTL) response again…				5086	VIOLIN: https://violinet.org/canvaxkb/vaccine_detail.php?c_vaccine_id=5086		NCI: https://ncit.nci.nih.gov/ncitbrowser/ConceptReport.jsp?dictionary=NCI%20Thesaurus&code=C116332	NCT: https://clinicaltrials.gov/ct2/show/NCT02149225	Virginia He|Jimmy Guo|Jie Zheng|Oliver He
8	130	VO:0007007	Synthetic Glioblastoma Tumor-associated Peptides Vaccine Therapy APVAC1	Peptide vaccine	Brain Cancer	brain cancer vacine	VO:0005428	Gene name: EGFR	1956	Clinical trial	Homo sapiens	A personalized peptide-based cancer vaccine comprised of five to ten peptides associated with glioblastoma (GB), with potential immunomodulating and antineoplastic activities. Vaccination with synthetic GB tumor-associated peptides vaccine therapy APVAC1 stimulates the host immune system to mount a cytotoxic T-lymphocyte (CTL) response against tumor cells expressing the tumor associated peptides,…				5231	VIOLIN: https://violinet.org/canvaxkb/vaccine_detail.php?c_vaccine_id=5231		NCI: https://ncit.nci.nih.gov/ncitbrowser/ConceptReport.jsp?dictionary=NCI%20Thesaurus&code=C116331	NCT: https://clinicaltrials.gov/ct2/show/NCT02149225	Virginia He|Jimmy Guo|Jie Zheng|Oliver He
9	164	VO:0007008	VEGFR-2 DNA Vaccine VXM01	DNA�vaccine	Brain Cancer	brain cancer vacine	VO:0005428	Gene name: KDR	3791	Clinical trial	Homo sapiens	An orally available DNA cancer vaccine containing an attenuated strain of the bacterium Salmonella typhimurium encoding murine vascular endothelial growth factor receptor 2 (VEGFR-2) (VXM01), with potential immunomodulating, anti-angiogenic and antineoplastic activity. Upon oral administration and successful transduction, VEGFR-2 DNA vaccine VXM01 expresses VEGFR-2 in addition to inducing the exp…	29632710	PubMed:29632710		5521	VIOLIN: https://violinet.org/canvaxkb/vaccine_detail.php?c_vaccine_id=5521		NCI: https://ncit.nci.nih.gov/ncitbrowser/ConceptReport.jsp?dictionary=NCI%20Thesaurus&code=C99378	NCT: https://clinicaltrials.gov/ct2/show/NCT02718443	Virginia He|Jimmy Guo|Jie Zheng|Oliver He
10	4	VO:0007009	Nelipepimut-S Plus GM-CSF Vaccine	Multipeptide	Breast Cancer	Breast Cancer Vaccine	VO:0005484	Gene name: ERBB2	2064	Clinical trial	Homo sapiens|Mus musculus	A cancer peptide vaccine comprised of a human leukocyte antigen (HLA) A2/A3 restricted HER2/neu (ERBB2) peptide from the extracellular domain of the HER2 protein (E75 peptide) and combined with the immunoadjuvant granulocyte-macrophage colony-stimulating factor (GM-CSF), with potential immunomodulating and antineoplastic activity. Upon intradermal injection, nelipepimut-S plus GM-CSF vaccine may …	33485895	PubMed:33485895		5363	VIOLIN: https://violinet.org/canvaxkb/vaccine_detail.php?c_vaccine_id=5363	https://github.com/vaccineontology/VO/issues/54	NCI: https://ncit.nci.nih.gov/ncitbrowser/ConceptReport.jsp?dictionary=NCI%20Thesaurus&code=C99228	NCT: https://clinicaltrials.gov/ct2/show/NCT02636582	Virginia He|Jimmy Guo|Jie Zheng|Oliver He
11	32	VO:0007010	Personalized Synthetic Long Peptide Breast Cancer Vaccine	Recombinant vector vaccine	Breast Cancer	Breast Cancer Vaccine	VO:0005484			Clinical trial	Homo sapiens|Mus musculus	A cancer vaccine consisting of one or more long, synthetic peptides derived from patient-specific breast cancer tumor-associated antigens (TAAs), with potential immunomodulating and antineoplastic activities. Upon intramuscular administration of the personalized synthetic long peptide breast cancer vaccine, the peptides stimulate the host immune system to mount a cytotoxic T-lymphocyte (CTL) resp…				5348	VIOLIN: https://violinet.org/canvaxkb/vaccine_detail.php?c_vaccine_id=5348		NCI: https://ncit.nci.nih.gov/ncitbrowser/ConceptReport.jsp?dictionary=NCI%20Thesaurus&code=C121947	NCT: https://clinicaltrials.gov/ct2/show/NCT02427581	Virginia He|Jimmy Guo|Jie Zheng|Oliver He
12	36	VO:0007011	pNGVL3-hICD Vaccine	DNA vaccine	Breast Cancer	Breast Cancer Vaccine	VO:0005484	Gene name: ERBB2	2064	Clinical trial	Homo sapiens|Mus musculus	A plasmid DNA cancer vaccine encoding the intracellular domain (ICD) of the HER-2/neu proto-oncogene. Upon administration and after cellular uptake by skin or muscle cells, the pNGVL3-hICD vaccine plasmid expresses the HER-2/neu protein, which, after intracellular processing, may elicit both antigen-specific cytotoxic T-lymphocyte (CTL) and humoral immune responses against tumor cells expressing …				5040	VIOLIN: https://violinet.org/canvaxkb/vaccine_detail.php?c_vaccine_id=5040	https://github.com/vaccineontology/VO/issues/122	NCI: https://ncit.nci.nih.gov/ncitbrowser/ConceptReport.jsp?dictionary=NCI%20Thesaurus&code=C61146	NCT: https://clinicaltrials.gov/ct2/show/NCT05163223	Virginia He|Jimmy Guo|Jie Zheng|Oliver He
13	68	VO:0007012	Recombinant Adenovirus-Cre Recombinase Vaccine	Recombinant vector vaccine	Breast Cancer	Breast Cancer Vaccine	VO:0005484			Clinical trial	Homo sapiens|Mus musculus		11590241	PubMed:11590241		5530	VIOLIN: https://violinet.org/canvaxkb/vaccine_detail.php?c_vaccine_id=5530	https://github.com/vaccineontology/VO/issues/320	NCI: https://ncit.nci.nih.gov/ncitbrowser/ConceptReport.jsp?dictionary=NCI%20Thesaurus&code=C29785		Virginia He|Jimmy Guo|Jie Zheng|Oliver He
14	74	VO:0007013	Recombinant Anti-WT1 Immunotherapeutic GSK2302024A Vaccine	other	Breast Cancer	Breast Cancer Vaccine	VO:0005484	Gene name: WT1	7490	Clinical trial	Homo sapiens|Mus musculus	An�immunotherapeutic�composed of the Wilms tumor 1 (WT1) and an as of yet undisclosed adjuvant, with potential antineoplastic activity. Upon administration, the immune system may be stimulated to exert a cytotoxic T-lymphocyte (CTL) response against�WT1-expressing tumor cells. The adjuvant stimulates the immune system's response to�WT1.�WT1, a tumor-associated antigen (TAA) and transcription fact…	30562862	PubMed:30562862		5297	VIOLIN: https://violinet.org/canvaxkb/vaccine_detail.php?c_vaccine_id=5297	https://github.com/vaccineontology/VO/issues/326	NCI: https://ncit.nci.nih.gov/ncitbrowser/ConceptReport.jsp?dictionary=NCI_Thesaurus&code=C116880	NCT: https://clinicaltrials.gov/ct2/show/NCT01220128	Virginia He|Jimmy Guo|Jie Zheng|Oliver He
15	75	VO:0007014	Recombinant dHER2 Vaccine	Subunit vaccine	Breast Cancer	Breast Cancer Vaccine	VO:0005484	Gene name: ERBB2	2064	Clinical trial	Homo sapiens	A cancer vaccine consisting of a truncated recombinant HER2 peptide (dHER2) with potential antineoplastic activity. Upon administration, recombinant dHER2 vaccine may stimulate the host immune response to mount a cytotoxic T-lymphocyte response against tumor cells that overexpress the HER2 protein, resulting in tumor cell lysis. The HER2 protein is a tumor-associated antigen (TAA) that is overexp…	26975189	PubMed:26975189		5241	VIOLIN: https://violinet.org/canvaxkb/vaccine_detail.php?c_vaccine_id=5241		NCI: https://ncit.nci.nih.gov/ncitbrowser/ConceptReport.jsp?dictionary=NCI%20Thesaurus&code=C49177	NCT: https://clinicaltrials.gov/ct2/show/NCT00140738	Virginia He|Jimmy Guo|Jie Zheng|Oliver He
16	89	VO:0007015	Recombinant Human MUC1-Oxidized Polymannose-pulsed Autologous Dendritic Cell Vaccine	Recombinant vector vaccine	Breast Cancer	Breast Cancer Vaccine	VO:0005484	Gene name: MUC1	4582	Clinical trial	Homo sapiens	A cancer vaccine containing autologous dendritic cells pulsed with a fusion product of an epitope of human tumor-associated epithelial mucin 1 (MUC1) antigen and the vaccine adjuvant mannan (oxidized mannose), with potential antineoplastic activity. When the modified dendritic cells are returned to the patient, they may stimulate the host immune system to mount a cytotoxic T lymphocyte (CTL) resp…	9656453	PubMed:9656453		5077	VIOLIN: https://violinet.org/canvaxkb/vaccine_detail.php?c_vaccine_id=5077		NCI: https://ncit.nci.nih.gov/ncitbrowser/ConceptReport.jsp?dictionary=NCI_Thesaurus&code=C102782	NCT: https://clinicaltrials.gov/ct2/show/NCT00004156	Virginia He|Jimmy Guo|Jie Zheng|Oliver He
17	91	VO:0007016	Recombinant Modified Vaccinia Ankara-5T4 Vaccine	Recombinant vector vaccine	Breast Cancer	Breast Cancer Vaccine	VO:0005484	Gene name: TPBG	7162	Clinical trial	Homo sapiens|Mus musculus	A cancer vaccine comprised of a recombinant modified vaccinia Ankara (MVA) viral vector encoding the 5T4 fetal oncoprotein (MVA-h5T4). Vaccination with recombinant modified vaccinia Ankara-5T4 vaccine may stimulate the host immune system to mount a humoral and cytotoxic T lymphocyte (CTL) response against tumor cells expressing 5T4 fetal oncoprotein antigen, resulting in tumor cell lysis. The MVA…	18990081	PubMed:18990081		5058	VIOLIN: https://violinet.org/canvaxkb/vaccine_detail.php?c_vaccine_id=5058	https://github.com/vaccineontology/VO/issues/337	NCI: https://ncit.nci.nih.gov/ncitbrowser/ConceptReport.jsp?dictionary=NCI%20Thesaurus&code=C49087	NCT: https://clinicaltrials.gov/ct2/show/NCT00227474	Virginia He|Jimmy Guo|Jie Zheng|Oliver He
18	93	VO:0007017	Recombinant Vaccinia DF3/MUC1 Vaccine	Recombinant vector vaccine	Breast Cancer	Breast Cancer Vaccine	VO:0005484	Gene name: MUC1|Gene name: KLK3	4582|354	Clinical trial	Homo sapiens|Mus musculus	A vaccinia virus based vaccine expressing human tumor associated epithelial mucin (DF3 antigen; MUC1). MUC1 antigen, a membrane bound glycoprotein expressed by most glandular and ductal epithelial cells, is overexpressed in various tumors such as breast, prostate, and ovarian cancers. This vaccine could be used in development of immunotherapeutics against cancers expressing MUC1.	9101412	PubMed:9101412		5281	VIOLIN: https://violinet.org/canvaxkb/vaccine_detail.php?c_vaccine_id=5281	https://github.com/vaccineontology/VO/issues/338	NCI: https://ncit.nci.nih.gov/ncitbrowser/ConceptReport.jsp?dictionary=NCI_Thesaurus&code=C2510	NCT: https://clinicaltrials.gov/ct2/show/NCT00071942	Virginia He|Jimmy Guo|Jie Zheng|Oliver He
19	100	VO:0007018	Recombinant Vaccinia-MUC-1 Vaccine	Recombinant vector vaccine	Breast Cancer	Breast Cancer Vaccine	VO:0005484	Gene name: MUC1	4582	Clinical trial	Homo sapiens|Mus musculus	A vaccine containing a recombinant vaccinia virus that encodes the gene for human mucin-1, a tumor-associated antigen. Upon administration, recombinant vaccinia-MUC-1 vaccine may elicit a MUC-1-specific cytotoxic T cell response against tumor cells bearing MUC-1.	12898638	PubMed:12898638		5321	VIOLIN: https://violinet.org/canvaxkb/vaccine_detail.php?c_vaccine_id=5321	https://github.com/vaccineontology/VO/issues/347	NCI: https://ncit.nci.nih.gov/ncitbrowser/ConceptReport.jsp?dictionary=NCI%20Thesaurus&code=C2732	NCT: https://clinicaltrials.gov/ct2/show/NCT00071942	Virginia He|Jimmy Guo|Jie Zheng|Oliver He
20	118	VO:0007019	Sialyl Tn-KLH Vaccine	other	Breast Cancer	Breast Cancer Vaccine	VO:0005484	Gene name: sialyl-Tn		Clinical trial	Homo sapiens|Mus musculus	A vaccine containing a pancarcinoma carbohydrate antigen conjugated with keyhole limpet hemocyanin (KLH), with potential antineoplastic activity. Sialylated Tn antigen (sTn) is a monosaccharide glycan usually O-linked to serine or threonine residues of mucins found on most epithelial cancers. Conjugation with KLH, a hapten carrier and an immunostimulant, improves host immune responses. Vaccinatio…	23983823	PubMed:23983823		5425	VIOLIN: https://violinet.org/canvaxkb/vaccine_detail.php?c_vaccine_id=5425	https://github.com/vaccineontology/VO/issues/361	NCI: https://ncit.nci.nih.gov/ncitbrowser/ConceptReport.jsp?dictionary=NCI_Thesaurus&code=C1690	NCT: https://clinicaltrials.gov/ct2/show/NCT00003638	Virginia He|Jimmy Guo|Jie Zheng|Oliver He
21	120	VO:0007020	STn-KLH plus Detox Vaccine	Subunit vaccine	Breast Cancer	Breast Cancer Vaccine	VO:0005484	Gene name: sialyl-Tn		Clinical trial	Homo sapiens|Mus musculus	A vaccine comprised of a synthetic Sialyl-Tn antigen linked to the protein carrier, keyhole limpet hemocyanin (KLH), administered with immunostimulant, Detox. Vaccination with STn-KLH plus Detox may elicit an IgG-based anti-STn antibody response and ultimately a cytotoxic T-cell response against STn-expressing cancer cells.	7690215	PubMed:7690215		5061	VIOLIN: https://violinet.org/canvaxkb/vaccine_detail.php?c_vaccine_id=5061	https://github.com/vaccineontology/VO/issues/363	NCI: https://ncit.nci.nih.gov/ncitbrowser/ConceptReport.jsp?dictionary=NCI_Thesaurus&code=C2501	NCT: https://clinicaltrials.gov/ct2/show/NCT00003638	Virginia He|Jimmy Guo|Jie Zheng|Oliver He
22	128	VO:0007021	Synthetic Breast Cancer Peptides-Tetanus Toxoid-Montanide ISA-51 Vaccine	Multipeptide vaccine	Breast Cancer	Breast Cancer Vaccine	VO:0005484	Gene name: RHD	6007	Clinical trial	Homo sapiens	A cancer vaccine comprised of multiple synthetic breast cancer peptides and the adjuvant tetanus toxoid helper peptide emulsified in the adjuvant Montanide ISA-51 with immunopotentiation activity. Vaccination with this cancer vaccine may elicit a specific cytotoxic T-lymphocyte response against breast cancer cells. Synthetic breast cancer peptides may stimulate the immune response against cells t…				5271	VIOLIN: https://violinet.org/canvaxkb/vaccine_detail.php?c_vaccine_id=5271		NCI: https://ncit.nci.nih.gov/ncitbrowser/ConceptReport.jsp?dictionary=NCI%20Thesaurus&code=C61076	NCT: https://clinicaltrials.gov/ct2/show/NCT00304096	Virginia He|Jimmy Guo|Jie Zheng|Oliver He
23	145	VO:0007022	Tn(c)-KLH Conjugate Vaccine	Conjugate vaccine	Breast Cancer	Breast Cancer Vaccine	VO:0005484			Clinical trial	Homo sapiens	A vaccine containing a clustered pancarcinoma carbohydrate antigen conjugated with keyhole limpet hemocyanin (KLH) with potential antineoplastic activity. Alpha-N-acetylgalactosamine (Tn) is a monosaccharide usually O-linked to serine or threonine residues of mucins found on most epithelial cancers with the highest expression on prostate cancer. This vaccine contains the Tn epitope cluster (c) th…	9579798	PubMed:9579798		5025	VIOLIN: https://violinet.org/canvaxkb/vaccine_detail.php?c_vaccine_id=5025		NCI: https://ncit.nci.nih.gov/ncitbrowser/ConceptReport.jsp?dictionary=NCI_Thesaurus&code=C2474	NCT: https://clinicaltrials.gov/ct2/show/NCT00030823	Virginia He|Jimmy Guo|Jie Zheng|Oliver He
24	3	VO:0007023	Natural Killer Cells ZRx101 vaccine	other	Leukemia Cancer;Lymphoma Cancer	cancer vaccine	VO:0000177	Gene name: IL12	107653060	Clinical trial	Homo sapiens	A population of activated, immortalized, interleukin-2 (IL-2)-dependent, cytotoxic natural killer (NK) cells with potential antitumor activity. Natural killer cells ZRx101 are derived from NK-92 cells, having been modified to target tumor-associated antigens (TAAs) upregulated in certain types of cancer. The NK-92 cell line was originally isolated from a patient with large granular lymphocytic (L…	18425107	PubMed:18425107		5026	VIOLIN: https://violinet.org/canvaxkb/vaccine_detail.php?c_vaccine_id=5026	https://github.com/vaccineontology/VO/issues/50	NCI: https://ncit.nci.nih.gov/ncitbrowser/ConceptReport.jsp?dictionary=NCI_Thesaurus&code=C85466	NCT: https://clinicaltrials.gov/ct2/show/NCT00900809	Virginia He|Jimmy Guo|Jie Zheng|Oliver He
25	5	VO:0007024	NY-ESO-1 peptide vaccine	Peptide	Various	cancer vaccine	VO:0000177	Gene name: CTAG1B	1485	Clinical trial	Homo sapiens|Mus musculus	A cancer vaccine consisting of an immunogenic peptide derived from the cancer-testis antigen (NY-ESO-1), an antigen found in normal testis and various tumors. Vaccination with NY-ESO-1 peptide vaccine may stimulate the host immune system to mount a humoral and cytotoxic T lymphocyte (CTL) response to cells expressing NY-ESO-1 antigen, resulting in tumor cell lysis.	24397899	PubMed:24397899		5206	VIOLIN: https://violinet.org/canvaxkb/vaccine_detail.php?c_vaccine_id=5206	https://github.com/vaccineontology/VO/issues/55	NCI: https://ncit.nci.nih.gov/ncitbrowser/ConceptReport.jsp?dictionary=NCI_Thesaurus&code=C2657	NCT: https://clinicaltrials.gov/ct2/show/NCT05479045	Virginia He|Jimmy Guo|Jie Zheng|Oliver He
26	6	VO:0007025	NY-ESO-1 plasmid DNA cancer vaccine	DNA vaccine	Various	cancer vaccine	VO:0000177	Gene name: CTAG1B	1485	Clinical trial	Homo sapiens|Mus musculus	A�plasmid�DNA�encoding an immunogenic peptide derived from the�cancer-testis antigen�NY-ESO-1�with potential immunostimulating and antitumor activities. Upon administration,�NY-ESO-1�plasmid�DNA�cancer�vaccine�may stimulate the host immune system to mount a cytotoxic T lymphocyte (CTL) response against tumor cells expressing the�NY-ESO-1�antigen, resulting in tumor cell lysis.�NY-ESO-1�is a tumor…	15102697;21900253	PubMed:15102697|PubMed:21900253		5283	VIOLIN: https://violinet.org/canvaxkb/vaccine_detail.php?c_vaccine_id=5283	https://github.com/vaccineontology/VO/issues/58|https://github.com/vaccineontology/VO/issues/56	NCI: https://ncit.nci.nih.gov/ncitbrowser/ConceptReport.jsp?dictionary=NCI_Thesaurus&code=C62452	NCT: https://clinicaltrials.gov/ct2/show/NCT00199849	Virginia He|Jimmy Guo|Jie Zheng|Oliver He
27	8	VO:0007026	NY-ESO-1/GLA-SE vaccine ID-G305AmN	Multipeptide vaccine	Various	cancer vaccine	VO:0000177	Gene name: CTAG1B|Gene name: TLR4	1485|7099	Clinical trial	Homo sapiens|Mus musculus	A cancer vaccine composed of a recombinant form of the tumor antigen NY-ESO-1 and glucopyranosyl lipid adjuvant (GLA)-stable emulsion (GLA-SE), with potential antineoplastic and immunomodulating activities. Upon intramuscular injection, the adjuvant portion of the NY-ESO-1/GLA-SE vaccine ID-G30 binds to toll-like receptor subtype 4 (TLR-4) expressed on dendritic cells (DCs), monocytes, macrophage…	31069460	PubMed:31069460		5445	VIOLIN: https://violinet.org/canvaxkb/vaccine_detail.php?c_vaccine_id=5445	https://github.com/vaccineontology/VO/issues/85	NCI: https://ncit.nci.nih.gov/ncitbrowser/ConceptReport.jsp?dictionary=NCI%20Thesaurus&code=C113432	NCT: https://clinicaltrials.gov/ct2/show/NCT02015416	Virginia He|Jimmy Guo|Jie Zheng|Oliver He
28	11	VO:0007027	NY-ESO-1b peptide vaccine	Peptide	Various	cancer vaccine	VO:0000177	Gene name: CTAG1B	1485	Clinical trial	Homo sapiens|Mus musculus	A recombinant nonapeptide used as an antineoplastic vaccine. NY-ESO-1b peptide vaccine contains the amino acid sequence SLLMWITQC, derived from the cancer-testis tumor antigen (NY-ESO-1), which is expressed on tumor cells of many different types, including melanomas. Vaccination with this peptide vaccine may elicit strong humoral and cellular immune responses to NY-ESO-1-expressing cancers.	15501973	PubMed:15501973		5428	VIOLIN: https://violinet.org/canvaxkb/vaccine_detail.php?c_vaccine_id=5428	https://github.com/vaccineontology/VO/issues/112	NCI: https://ncit.nci.nih.gov/ncitbrowser/ConceptReport.jsp?dictionary=NCI%20Thesaurus&code=C68999	NCT: https://clinicaltrials.gov/ct2/show/NCT00199836	Virginia He|Jimmy Guo|Jie Zheng|Oliver He
29	12	VO:0007028	NY-ESO-B Vaccine	other	Melanoma Cancer;Breast Cancer;Bladder Cancer;Prostate Cancer;Liver Cancer	cancer vaccine	VO:0000177	Gene name: CTAG1B	1485	Clinical trial	Homo sapiens|Mus musculus	A tumor-associated antigen belonging to the family of immunogenic testicular proteins that are aberrantly expressed in human cancers in a lineage-nonspecific fashion. Reverse transcription-PCR analysis showed NY-ESO-1 mRNA expression in a variable proportion of a wide array of human cancers, including melanoma, breast cancer, bladder cancer, prostate cancer, and hepatocellular carcinoma; and rest…				5182	VIOLIN: https://violinet.org/canvaxkb/vaccine_detail.php?c_vaccine_id=5182	https://github.com/vaccineontology/VO/issues/76	NCI: https://ncit.nci.nih.gov/ncitbrowser/ConceptReport.jsp?dictionary=NCI%20Thesaurus&code=C26680		Virginia He|Jimmy Guo|Jie Zheng|Oliver He
30	15	VO:0007029	ONYX-015 Vaccine	Recombinant vector vaccine	Various	cancer vaccine	VO:0000177	Gene name: TP53	7157	Clinical trial	Homo sapiens|Mus musculus	An E1B-55kDa-deleted adenovirus that is able to selectively replicate in and lyse TP53-deficient human tumor cells. After tumor cell lysis, released viruses infect neighboring tumor cells, tripping a chain of ONYX-015-mediated tumor cell cytotoxicity.	11892945	PubMed:11892945		5486	VIOLIN: https://violinet.org/canvaxkb/vaccine_detail.php?c_vaccine_id=5486	https://github.com/vaccineontology/VO/issues/73	NCI: https://ncit.nci.nih.gov/ncitbrowser/ConceptReport.jsp?dictionary=NCI%20Thesaurus&code=C2830	NCT: https://clinicaltrials.gov/ct2/show/NCT00006106	Virginia He|Jimmy Guo|Jie Zheng|Oliver He
31	23	VO:0007030	p53 Peptide Vaccine	Peptide vaccine	Breast Cancer; Ovarian Cancer	cancer vaccine	VO:0000177	Gene name: TP53	7157	Clinical trial	Homo sapiens|Mus musculus	A peptide-based cancer vaccine composed of amino acids 264 to 272 of the wild-type protein encoded by the P53 gene. p53 peptide vaccine may elicit an HLA-A2.1-restricted cytotoxic T lymphocyte immune response against tumor cells that overexpress p53 protein.	24583792	PubMed:24583792		5255	VIOLIN: https://violinet.org/canvaxkb/vaccine_detail.php?c_vaccine_id=5255		NCI: https://ncit.nci.nih.gov/ncitbrowser/ConceptReport.jsp?dictionary=NCI%20Thesaurus&code=C1986	NCT: https://clinicaltrials.gov/ct2/show/NCT00001827	Virginia He|Jimmy Guo|Jie Zheng|Oliver He
32	26	VO:0007031	PADRE-CMV Fusion Peptide Vaccine	Multipeptide vaccine	Nonneoplastic Condition	cancer vaccine	VO:0000177			Clinical trial	Homo sapiens|Mus musculus	A peptide-based vaccine containing a pan HLA DR-binding epitope (PADRE) fused to a cytomegalovirus (CMV) peptide epitope, with potential anti-viral and immunomodulating activities. Upon administration, PADRE-CMV fusion peptide may stimulate a cytotoxic T-lymphocyte (CTL) response against CMV in the CMV-infected host. The synthetic peptide PADRE is a universal helper T cell epitope.	22402037	PubMed:22402037		5441	VIOLIN: https://violinet.org/canvaxkb/vaccine_detail.php?c_vaccine_id=5441		NCI: https://ncit.nci.nih.gov/ncitbrowser/ConceptReport.jsp?dictionary=NCI%20Thesaurus&code=C78820	NCT: https://clinicaltrials.gov/ct2/show/NCT00722839	Virginia He|Jimmy Guo|Jie Zheng|Oliver He
33	28	VO:0007032	PCLUS 3-18MN Vaccine	Peptide vaccine	Nonneoplastic Condition	cancer vaccine	VO:0000177			Clinical trial	Homo sapiens|Mus musculus	A synthetic HIV-1 envelope peptide that was developed for use as a vaccine. Vaccination with PCLUS 3-18MN may stimulate the host immune system to mount cytotoxic T lymphocyte (CTL) and T helper cell responses, and induce the production of neutralizing antibodies.	10546852	PubMed:10546852		5451	VIOLIN: https://violinet.org/canvaxkb/vaccine_detail.php?c_vaccine_id=5451	https://github.com/vaccineontology/VO/issues/115	NCI: https://ncit.nci.nih.gov/ncitbrowser/ConceptReport.jsp?dictionary=NCI_Thesaurus&code=C2786	NCT: https://clinicaltrials.gov/ct2/show/NCT00001386	Virginia He|Jimmy Guo|Jie Zheng|Oliver He
34	29	VO:0007033	PCLUS 6.1-18MN Vaccine	Peptide vaccine	Nonneoplastic Condition	cancer vaccine	VO:0000177			Clinical trial	Homo sapiens|Mus musculus	A synthetic HIV-1 envelope peptide that was developed for use as a vaccine. Vaccination with PCLUS 6.1-18MN may stimulate the host immune system to mount cytotoxic T lymphocyte (CTL) and T helper cell responses, and induce the production of neutralizing antibodies.	10546852	PubMed:10546852		5443	VIOLIN: https://violinet.org/canvaxkb/vaccine_detail.php?c_vaccine_id=5443	https://github.com/vaccineontology/VO/issues/116	NCI: https://ncit.nci.nih.gov/ncitbrowser/ConceptReport.jsp?dictionary=NCI%20Thesaurus&code=C2787	NCT: https://clinicaltrials.gov/ct2/show/NCT00001386	Virginia He|Jimmy Guo|Jie Zheng|Oliver He
35	39	VO:0007034	Poly Microsphere Encapsulated HER2/neu Oral Vaccine	Multipeptide vaccine	Breast cancer; Ovarian Cancer	cancer vaccine	VO:0000177	Gene name: ERBB2	2064	Clinical trial	Homo sapiens	A cancer vaccine consisting of Her2/neu peptides incorporated into microspheres of poly (lactide-co-glycolide) (PLGA), a biodegradable polymer. Poly microsphere encapsulated HER2/neu oral vaccine has been investigated for use in immunotherapy for tumors positive for HER-2/neu, a tumor associated antigen that is overexpressed in various cancers, including breast and ovarian cancer.�	29448628	PubMed:29448628		5176	VIOLIN: https://violinet.org/canvaxkb/vaccine_detail.php?c_vaccine_id=5176		NCI: https://ncit.nci.nih.gov/ncitbrowser/ConceptReport.jsp?dictionary=NCI_Thesaurus&code=C2718	NCT: https://clinicaltrials.gov/ct2/show/NCT02795988	Virginia He|Jimmy Guo|Jie Zheng|Oliver He
36	62	VO:0007035	RAS Peptide Cancer Vaccine	Peptide vaccine	Colon Cancer;Pancreatic Cancer;Lung Cancer	cancer vaccine	VO:0000177	Gene name: KRAS	3845	Clinical trial	Homo sapiens|Mus musculus	A cancer vaccine containing a RAS oncogene-encoded peptide with potential antineoplastic activity. RAS peptide cancer vaccine may stimulate a RAS peptide-specific antitumoral T-cell cytotoxic immune response, resulting in an inhibition of tumor cell proliferation and tumor cell death.	33016924	PubMed:33016924		5320	VIOLIN: https://violinet.org/canvaxkb/vaccine_detail.php?c_vaccine_id=5320	https://github.com/vaccineontology/VO/issues/189	NCI: https://ncit.nci.nih.gov/ncitbrowser/ConceptReport.jsp?dictionary=NCI%20Thesaurus&code=C2438	NCT: https://clinicaltrials.gov/ct2/show/NCT00019006	Virginia He|Jimmy Guo|Jie Zheng|Oliver He
37	78	VO:0007036	Recombinant Fowlpox-B7.1 Vaccine	Recombinant vector vaccine	Solid Tumors	cancer vaccine	VO:0000177	Gene name: CD80	941	Clinical trial	Homo sapiens|Mus musculus	A cancer vaccine comprised of a recombinant fowlpox virus vector encoding the stimulatory molecule transgene B7-1. Recombinant fowlpox-B7.1 (rF-B7.1) vaccine may enhance antigen presentation and activate antitumoral cytotoxic T-cells.	12969559	PubMed:12969559		5424	VIOLIN: https://violinet.org/canvaxkb/vaccine_detail.php?c_vaccine_id=5424	https://github.com/vaccineontology/VO/issues/329	NCI: https://ncit.nci.nih.gov/ncitbrowser/ConceptReport.jsp?dictionary=NCI%20Thesaurus&code=C2666	NCT: https://clinicaltrials.gov/ct2/show/NCT00030693	Virginia He|Jimmy Guo|Jie Zheng|Oliver He
38	79	VO:0007037	Recombinant Fowlpox-CEA(6D)/TRICOM Vaccine	Recombinant vector vaccine	Various	cancer vaccine	VO:0000177	Gene name: CEACAM5	1048	Clinical trial	Homo sapiens|Mus musculus	A cancer vaccine comprised of a recombinant fowlpox virus vector encoding the carcinoembryonic antigen (CEA) and a TRIad of COstimulatory Molecules (B7-1, ICAM-1 and LFA-3) (TRICOM). This agent may enhance CEA presentation to antigen presenting cells (APC) and activate cytotoxic T-cells against CEA-expressing tumors.				5049	VIOLIN: https://violinet.org/canvaxkb/vaccine_detail.php?c_vaccine_id=5049	https://github.com/vaccineontology/VO/issues/330	NCI: https://ncit.nci.nih.gov/ncitbrowser/ConceptReport.jsp?dictionary=NCI%20Thesaurus&code=C2620	NCT: https://clinicaltrials.gov/ct2/show/NCT00028496	Virginia He|Jimmy Guo|Jie Zheng|Oliver He
39	92	VO:0007038	Recombinant Saccharomyces Cerevisia-CEA(610D)-Expressing Vaccine GI-6207	Inactivated or ""killed"" vaccine	Various	cancer vaccine	VO:0000177	Gene name: CEACAM5 (CEA)	1048	Clinical trial	Homo sapiens	A whole, heat-killed, recombinant Saccharomyces cerevisiae yeast-based vaccine genetically altered to express the carcinoembryonic antigen (CEA) peptide 610D with potential immunostimulating and antineoplastic activities. Upon administration, recombinant Saccharomyces cerevisia-CEA(610D) vaccine GI-6207 may stimulate a host cytotoxic T-lymphocyte (CTL) response against CEA-expressing tumor cells,…	22862954	PubMed:22862954		5152	VIOLIN: https://violinet.org/canvaxkb/vaccine_detail.php?c_vaccine_id=5152		NCI: https://ncit.nci.nih.gov/ncitbrowser/ConceptReport.jsp?dictionary=NCI_Thesaurus&code=C82371	NCT: https://clinicaltrials.gov/ct2/show/NCT00924092	Virginia He|Jimmy Guo|Jie Zheng|Oliver He
40	97	VO:0007039	Recombinant Vaccinia-CEA(6D)-TRICOM Vaccine	Recombinant�vector�vaccine	Solid Tumors	cancer vaccine	VO:0000177	Gene name: Cea-Mouse	111518	Clinical trial	Homo sapiens|Mus musculus	A vaccine consisting of recombinant vaccinia virus encoding the tumor-associated antigen carcinoembryonic antigen (CEA) and a TRIad of COstimulatory Molecules (B7-1, ICAM-1, and LFA-3; also called TRICOM). Vaccination with recombinant vaccinia-CEA(6D)-TRICOM vaccine stimulates the host immune system to mount a T-cell response against tumor cells expressing the CEA antigen. The use of TRICOM in th…	27581603	PubMed:27581603		5037	VIOLIN: https://violinet.org/canvaxkb/vaccine_detail.php?c_vaccine_id=5037	https://github.com/vaccineontology/VO/issues/342	NCI: https://ncit.nci.nih.gov/ncitbrowser/ConceptReport.jsp?dictionary=NCI%20Thesaurus&code=C2619	NCT: https://clinicaltrials.gov/ct2/show/NCT00217373	Virginia He|Jimmy Guo|Jie Zheng|Oliver He
41	101	VO:0007040	Recombinant Vaccinia-MUC1-B7 Vaccine	Recombinant vector vaccine	Breast Cancer; Ovarian Cancer;Lung Cancer;Pancreatic Cancer	cancer vaccine	VO:0000177	Gene name: MUC1|Gene name: Cd80	4582|12519	Clinical trial	Homo sapiens|Mus musculus	An admixture of�recombinant�vaccinia�virus encoding MUC-1 and�recombinant�vaccinia�virus encoding the murine T-cell co-stimulatory molecule�B7.1. MUC-1 is a glycosylated mucin that is overexpressed in breast, lung, pancreatic, prostate, stomach, colon, and ovarian carcinomas. Vaccination with MUC-1 in combination with�B7.1 may enhance the cytotoxic T cell (CTL) immune response to tumors expressin…	9101412	PubMed:9101412		5326	VIOLIN: https://violinet.org/canvaxkb/vaccine_detail.php?c_vaccine_id=5326	https://github.com/vaccineontology/VO/issues/348	NCI: https://ncit.nci.nih.gov/ncitbrowser/ConceptReport.jsp?dictionary=NCI_Thesaurus&code=C29409		Virginia He|Jimmy Guo|Jie Zheng|Oliver He
42	103	VO:0007041	Recombinant Vaccinia-NY-ESO-1 Vaccine	Recombinant vector vaccine	Various	cancer vaccine	VO:0000177	Gene name: CTAG1B	1485	Clinical trial	Homo sapiens|Mus musculus	A cancer vaccine consisting of a recombinant vaccinia viral vector encoding an immunogenic peptide derived from the cancer-testis antigen NY-ESO-1, an antigen found in normal testis and various tumors, including bladder, breast, hepatocellular, melanoma, and prostate cancers. Vaccination with recombinant vaccinia- NY-ESO-1 peptide vaccine may stimulate the host immune system to mount a humoral an…	29773080	PubMed:29773080		5389	VIOLIN: https://violinet.org/canvaxkb/vaccine_detail.php?c_vaccine_id=5389	https://github.com/vaccineontology/VO/issues/349	NCI: https://ncit.nci.nih.gov/ncitbrowser/ConceptReport.jsp?dictionary=NCI%20Thesaurus&code=C48419	NCT: https://clinicaltrials.gov/ct2/show/NCT00112957	Virginia He|Jimmy Guo|Jie Zheng|Oliver He
43	111	VO:0007042	Retrovector Encoding Mutant Anti-Cyclin G1 Vaccine	DNA vaccine	Breast Cancer;Pancreatic Cancer;Sarcoma	cancer vaccine	VO:0000177	Gene name: CCNG1	900	Clinical trial	Homo sapiens|Mus musculus	A replication-incompetent, pathotropic, tumor matrix (collagen)-targeted, retroviral vector encoding an N-terminal deletion mutant form of the cyclin G1 gene with potential antineoplastic activity. Under the control of a hybrid long-terminal repeat/cytomegalovirus (CMV) promoter, retrovector encoding mutant anti-cyclin G expresses the mutant cyclin G1 construct, resulting in disruption of tumor c…				5437	VIOLIN: https://violinet.org/canvaxkb/vaccine_detail.php?c_vaccine_id=5437	https://github.com/vaccineontology/VO/issues/355	NCI: https://ncit.nci.nih.gov/ncitbrowser/ConceptReport.jsp?dictionary=NCI%20Thesaurus&code=C49082	NCT: https://clinicaltrials.gov/ct2/show/NCT00505271	Virginia He|Jimmy Guo|Jie Zheng|Oliver He
44	123	VO:0007043	Survivin/p53/HER2 Antigen-loaded Autologous Dendritic Cell Vaccine	Dendritic cell vaccine	Breast Cancer;Melanoma Cancer	cancer vaccine	VO:0000177	Gene name: Survivin|Gene name: ERBB2|Gene name: p53	373110|2064|7157	Clinical trial	Homo sapiens	An autologous dendritic cell (DC) vaccine loaded with tumor-associated antigens (TAAs) derived from survivin, p53 and human epidermal growth factor receptor 2 (HER2 or ERBB2), with immunostimulating and antineoplastic activities. Upon administration, this DC vaccine may elicit a potent cytotoxic T-cell (CTL) response against tumor cells expressing these TAAs, resulting in tumor cell death. Surviv…	16096014	PubMed:16096014		5180	VIOLIN: https://violinet.org/canvaxkb/vaccine_detail.php?c_vaccine_id=5180		NCI: https://ncit.nci.nih.gov/ncitbrowser/ConceptReport.jsp?dictionary=NCI%20Thesaurus&code=C114285	NCT: https://clinicaltrials.gov/ct2/show/NCT00978913	Virginia He|Jimmy Guo|Jie Zheng|Oliver He
45	124	VO:0007044	SVN53-67/M57-KLH Peptide Vaccine	Peptide vaccine	Myeloma Cancer;Brain Cancer	cancer vaccine	VO:0000177	Gene name: Survivin	373110	Clinical trial	Homo sapiens|Mus musculus	A peptide vaccine containing a 15-mer peptide (DLAQMFFCFKELEGW), with C to M alteration at amino acid position 57, derived from the anti-apoptosis protein survivin, and conjugated with keyhole limpet hemocyanin (KLH), with potential immunopotentiating and antineoplastic activities. Upon subcutaneous administration of SVN53-67/M57-KLH peptide vaccine, this peptide is able to bind both HMC class I …	27576783	PubMed:27576783		5008	VIOLIN: https://violinet.org/canvaxkb/vaccine_detail.php?c_vaccine_id=5008	https://github.com/vaccineontology/VO/issues/405	NCI: https://ncit.nci.nih.gov/ncitbrowser/ConceptReport.jsp?dictionary=NCI%20Thesaurus&code=C95705	NCT: https://clinicaltrials.gov/ct2/show/NCT02334865	Virginia He|Jimmy Guo|Jie Zheng|Oliver He
46	131	VO:0007045	Synthetic hTERT DNA Vaccine INO-1400	DNA vaccine	Various	cancer vaccine	VO:0000177	Gene name: TERT	7015	Clinical trial	Homo sapiens|Mus musculus	A DNA vaccine consisting of a plasmid encoding the full-length sequence of the tumor-associated antigen (TAA) human telomerase reverse transcriptase (hTERT), which is the catalytic subunit of human telomerase and synthesizes telomeric DNA at the chromosome ends, containing two immunogenic mutations, with potential immunostimulating and antineoplastic activities. Upon intradermal vaccination of th…	34230114	PubMed:34230114		5171	VIOLIN: https://violinet.org/canvaxkb/vaccine_detail.php?c_vaccine_id=5171	https://github.com/vaccineontology/VO/issues/409	NCI: https://ncit.nci.nih.gov/ncitbrowser/ConceptReport.jsp?dictionary=NCI%20Thesaurus&code=C120118	NCT: https://clinicaltrials.gov/ct2/show/NCT02960594	Virginia He|Jimmy Guo|Jie Zheng|Oliver He
47	134	VO:0007046	Synthetic Peptides E-PRA And E-PSM Vaccine	Peptide vaccine	Various	cancer vaccine	VO:0000177	Gene name: S100A6	6277	Clinical trial	Homo sapiens|Mus musculus	A cancer vaccine consisting of E-PRA and E-PSM, two synthetic peptide analogs of PRAME (PReferential Antigen MElanoma) and PSMA (Prostate Specific Membrane Antigen), with potential immunostimulating activity. Upon direct administration into lymph nodes, synthetic peptides E-PRA and E-PSM vaccine may sitmulate a cytotoxic T-lymphocyte (CTL) response against PRAME- and PSMA-expressing tumor cells. …	21760528	PubMed:21760528		5496	VIOLIN: https://violinet.org/canvaxkb/vaccine_detail.php?c_vaccine_id=5496	https://github.com/vaccineontology/VO/issues/412	NCI: https://ncit.nci.nih.gov/ncitbrowser/ConceptReport.jsp?dictionary=NCI%20Thesaurus&code=C67098	NCT: https://clinicaltrials.gov/ct2/show/NCT00423254	Virginia He|Jimmy Guo|Jie Zheng|Oliver He
48	135	VO:0007047	TARP 27-35 Peptide Vaccine	Peptide vaccine	Various	cancer vaccine	VO:0000177	Gene name: TARP	445347	Clinical trial	Homo sapiens|Mus musculus	A peptide-based cancer vaccine, containing amino acid residues 27 through 35 of T cell receptor gamma alternate reading frame protein (TARP), with potential immunostimulatory and antineoplastic activities. Upon administration, TARP 27-35 peptide vaccine may stimulate a host cytotoxic T-cell (CTL) response against TARP-expressing tumor cells, resulting in tumor cell cytotoxicity. The nuclear prote…	27622067	PubMed:27622067		5448	VIOLIN: https://violinet.org/canvaxkb/vaccine_detail.php?c_vaccine_id=5448	https://github.com/vaccineontology/VO/issues/413	NCI: https://ncit.nci.nih.gov/ncitbrowser/ConceptReport.jsp?dictionary=NCI%20Thesaurus&code=C85462	NCT: https://clinicaltrials.gov/ct2/show/NCT00972309	Virginia He|Jimmy Guo|Jie Zheng|Oliver He
49	136	VO:0007048	TARP 29-37-9V Peptide Vaccine	Peptide vaccine	Various	cancer vaccine	VO:0000177	Gene name: TARP	445347	Clinical trial	Homo sapiens|Mus musculus	A peptide-based cancer vaccine, consisting of amino acid residues 29 through 37 of T cell receptor gamma alternate reading frame protein (TARP) with a leucine-to-valine substitution at position 9, with potential immunostimulatory and antineoplastic activities. Upon administration, TARP 29-37-9V peptide vaccine may induce a cytotoxic T-lymphocyte (CTL) response against TARP-expressing tumor cells,…	27622067	PubMed:27622067		5242	VIOLIN: https://violinet.org/canvaxkb/vaccine_detail.php?c_vaccine_id=5242	https://github.com/vaccineontology/VO/issues/414	NCI: https://ncit.nci.nih.gov/ncitbrowser/ConceptReport.jsp?dictionary=NCI%20Thesaurus&code=C85463	NCT: https://clinicaltrials.gov/ct2/show/NCT02362464	Virginia He|Jimmy Guo|Jie Zheng|Oliver He
50	137	VO:0007049	TBC-CEA-Contaminated W/ BVDV Vaccine	Recombinant vector vaccine	Various	cancer vaccine	VO:0000177	Gene name: MBL2	4153	Clinical trial	Homo sapiens|Mus musculus	A cancer vaccine consisting of a recombinant vector encoding the tumor-associated carcinoembryonic antigen (CEA) that is�contaminated�with bovine viral diarrhea virus (BVDV). The carcinoembryonic antigen (CEA) is a prevalent tumor marker expressed by a number of different cancers such as colorectal, breast, lung and ovarian carcinomas; vaccination with vaccinia virus genetically engineered to exp…	35380920	PubMed:35380920		5295	VIOLIN: https://violinet.org/canvaxkb/vaccine_detail.php?c_vaccine_id=5295	https://github.com/vaccineontology/VO/issues/415	NCI: https://ncit.nci.nih.gov/ncitbrowser/ConceptReport.jsp?dictionary=NCI_Thesaurus&code=C29476		Virginia He|Jimmy Guo|Jie Zheng|Oliver He
51	143	VO:0007050	Therapeutic Breast/Ovarian/Prostate Peptide Cancer Vaccine DPX-0907	Multipeptide vaccine	Ovarian Cancer;Breast Cancer;Prostate Cancer	cancer vaccine	VO:0000177	Gene name: BCAP31|Gene name: TOP2A|Gene name: ADAM17|Gene name: ABL2|Gene name: JUP|Gene name: DDR1|Gene name: IGTB8	10134|7153|6868|27|3728|780|3696	Clinical trial	Homo sapiens	A lipid-based multi-peptide cancer vaccine targeted against multiple cancers with immunopotentiating activity. Therapeutic breast/ovarian/prostate peptide cancer vaccine DPX-0907 is a lyophilized liposomal proprietary preparation comprised of 7 tumor-specific HLA-A2-restricted epitopes (TAAs): topoisomerase II alpha, B-cell receptor-associated protein 31 (CDM protein), TNF-alpha-converting enzyme…	22862954	PubMed:22862954		5458	VIOLIN: https://violinet.org/canvaxkb/vaccine_detail.php?c_vaccine_id=5458		NCI: https://ncit.nci.nih.gov/ncitbrowser/ConceptReport.jsp?dictionary=NCI%20Thesaurus&code=C91077	NCT: https://clinicaltrials.gov/ct2/show/NCT01095848	Virginia He|Jimmy Guo|Jie Zheng|Oliver He
52	154	VO:0007051	URLC10 Peptide Vaccine	Peptide vaccine	other	cancer vaccine	VO:0000177	Gene name: LY6K	54742	Clinical trial	Homo sapiens	A cancer vaccine containing URLC10 (up-regulated lung cancer 10) epitopes with potential immunostimulatory and antineoplastic activities. Upon administration, URL peptide vaccine may stimulate a cytotoxic T lymphocyte (CTL) response against URLC10-expressing tumor cells. Up-regulated in lung and esophageal cancers, the function of URLC10 is unknown.	27720136	PubMed:27720136		5115	VIOLIN: https://violinet.org/canvaxkb/vaccine_detail.php?c_vaccine_id=5115		NCI: https://ncit.nci.nih.gov/ncitbrowser/ConceptReport.jsp?dictionary=NCI%20Thesaurus&code=C74087	NCT: https://clinicaltrials.gov/ct2/show/NCT00624182	Virginia He|Jimmy Guo|Jie Zheng|Oliver He
53	156	VO:0007052	URLC10-TTK-KOC1-VEGFR1-VEGFR2 Multipeptide Vaccine	Multipeptide vaccine	other	cancer vaccine	VO:0000177	Gene name: LY6K|Gene name: VEGFA|Gene name: IGF2BP3	54742|7422|10643	Clinical trial	Homo sapiens	A cancer vaccine containing five peptide epitopes with potential immunostimulatory and antitumor activity. Peptide epitopes in this vaccine are derived from: URLC10 (up-regulated lung cancer 10), TTK (TTK protein kinase), KOC1 (IGF II mRNA Binding Protein 3) and VEGFRs (vascular endothelial growth factor receptors) 1 and 2. Upon administration, URLC10-TTK-KOC1-VEGFR1-VEGFR2 multipeptide vaccine m…	24708624	PubMed:24708624		5001	VIOLIN: https://violinet.org/canvaxkb/vaccine_detail.php?c_vaccine_id=5001		NCI: https://ncit.nci.nih.gov/ncitbrowser/ConceptReport.jsp?dictionary=NCI%20Thesaurus&code=C74088	NCT: https://clinicaltrials.gov/ct2/show/NCT00632333	Virginia He|Jimmy Guo|Jie Zheng|Oliver He
54	160	VO:0007053	Vaccinia Virus DD-CDSR Vaccine	Recombinant vector vaccine	Various	cancer vaccine	VO:0000177	Gene name: cdsR	45091589	Clinical trial	Homo sapiens	A highly tumor-selective vaccinia virus (vv) with an engineered double deletion (DD) of the thymidine kinase (tk) and vaccinia growth factor genes and additions of both a cytosine deaminase (CD) gene and a somatostatin receptor (SR) gene with potential oncolytic viral activity. The tk and vaccinia growth factor gene deletions in intratumorally administered vaccinia virus (vvDD-CDSR) help to restr…	27203445	PubMed:27203445		5296	VIOLIN: https://violinet.org/canvaxkb/vaccine_detail.php?c_vaccine_id=5296		NCI: https://ncit.nci.nih.gov/ncitbrowser/ConceptReport.jsp?dictionary=NCI_Thesaurus&code=C74089	NCT: https://clinicaltrials.gov/ct2/show/NCT00574977	Virginia He|Jimmy Guo|Jie Zheng|Oliver He
55	163	VO:0007054	VCL-CB01 Vaccine	DNA�vaccine	Leukemia Cancer;Lymphoma Cancer	cancer vaccine	VO:0000177	Gene name: UL83	3077579	Clinical trial	Homo sapiens	A vaccine consisting of two plasmids encoding the human cytomegalovirus (CMV) tegument phosphoprotein 65 (pp65), a major internal matrix protein, and glycoprotein B (gB), an important CMV component responsible for attachment and entry into cells, with immunostimulatory properties. Vaccination with VCL-CB01 may stimulate the host immune system to mount cellular and humoral immune responses against…	22237175	PubMed:22237175		5390	VIOLIN: https://violinet.org/canvaxkb/vaccine_detail.php?c_vaccine_id=5390		NCI: https://ncit.nci.nih.gov/ncitbrowser/ConceptReport.jsp?dictionary=NCI%20Thesaurus&code=C61327	NCT: https://clinicaltrials.gov/ct2/show/NCT00285259	Virginia He|Jimmy Guo|Jie Zheng|Oliver He
56	173	VO:0007055	Vi Capsular Polysaccharide Typhoid Vaccine	Live attenuated�vaccine	other	cancer vaccine	VO:0000177			Clinical trial	Homo sapiens	A live attenuated bacteria injectable vaccine used to prevent typhoid, which is caused by Salmonella typhi.	7487253	PubMed:7487253		5322	VIOLIN: https://violinet.org/canvaxkb/vaccine_detail.php?c_vaccine_id=5322		NCI: https://ncit.nci.nih.gov/ncitbrowser/ConceptReport.jsp?dictionary=NCI_Thesaurus&code=C97127	NCT: https://clinicaltrials.gov/ct2/show/NCT03294564	Virginia He|Jimmy Guo|Jie Zheng|Oliver He
57	176	VO:0007056	WT1 124-138 Peptide Vaccine	Peptide�Vaccine	Leukemia Cancer;Lung Cancer;Breast Cancer	cancer vaccine	VO:0000177	Gene name: WT1	7490	Clinical trial	Homo sapiens	A synthetic peptide vaccine consisting of a HLA-DR15-restricted human Wilms' Tumor protein-1 (WT1) peptide comprised of amino acids 124 through 138, a HLA class II-restricted WT1 peptide, with potential immunomodulating and antitumor activities. Vaccination with WT1 124-138 peptide may stimulate a CD4-positive helper T-lymphocyte-mediated immune response against WT1 expressing cells. Activated he…	16220325	PubMed:16220325		5430	VIOLIN: https://violinet.org/canvaxkb/vaccine_detail.php?c_vaccine_id=5430		NCI: https://ncit.nci.nih.gov/ncitbrowser/ConceptReport.jsp?dictionary=NCI%20Thesaurus&code=C104738		Virginia He|Jimmy Guo|Jie Zheng|Oliver He
58	177	VO:0007057	WT1 126-134 Peptide Vaccine	Peptide�Vaccine	Leukemia Cancer;Liver Cancer	cancer vaccine	VO:0000177	Gene name: WT1	7490	Clinical trial	Homo sapiens	A synthetic peptide vaccine consisting of the amino acids 126 through 134 of the human Wilms' Tumor protein-1 (WT1) with potential antitumor activity. WT1, a tumor associated antigen, is overexpressed in most types of leukemia and in a variety of solid cancers. Vaccination with WT1 126-134 peptide vaccine may induce a WT1-specific cytotoxic T-lymphocyte (CTL) response against WT1 expressing cells…	26492414	PubMed:26492414		5089	VIOLIN: https://violinet.org/canvaxkb/vaccine_detail.php?c_vaccine_id=5089		NCI: https://ncit.nci.nih.gov/ncitbrowser/ConceptReport.jsp?dictionary=NCI%20Thesaurus&code=C61442	NCT: https://clinicaltrials.gov/ct2/show/NCT01842139	Virginia He|Jimmy Guo|Jie Zheng|Oliver He
59	178	VO:0007058	WT1 235-243 Peptide Vaccine	Peptide�Vaccine	Leukemia Cancer;Solid Tumors	cancer vaccine	VO:0000177	Gene name: WT1	7490	Clinical trial	Homo sapiens	A synthetic peptide vaccine consisting of a HLA-A24-restricted human Wilms' Tumor protein-1 (WT1) peptide comprised of amino acids 235 through 243, a MHC class I-restricted peptide, with potential immunomodulating and antitumor activities. Vaccination with WT1 235-243 peptide may induce a WT1-specific cytotoxic T-lymphocyte (CTL) response against WT1 expressing cells, resulting in cell lysis and …	23225417	PubMed:23225417		5029	VIOLIN: https://violinet.org/canvaxkb/vaccine_detail.php?c_vaccine_id=5029		NCI: https://ncit.nci.nih.gov/ncitbrowser/ConceptReport.jsp?dictionary=NCI_Thesaurus&code=C104734		Virginia He|Jimmy Guo|Jie Zheng|Oliver He
60	179	VO:0007059	WT1 247-261 Peptide Vaccine	Peptide�Vaccine	Leukemia Cancer;Lung Cancer;Breast Cancer	cancer vaccine	VO:0000177	Gene name: WT1	7490	Clinical trial	Homo sapiens	A synthetic peptide vaccine consisting of a HLA-DRw53-restricted human Wilms' Tumor protein-1 (WT1) peptide comprised of amino acids 247 through 261, a HLA class II-restricted WT1 peptide, with potential immunomodulating and antitumor activities. Vaccination with WT1 247-261 peptide may stimulate a CD4-positive helper T-lymphocyte-mediated immune response against WT1 expressing cells. Activated h…	16220325	PubMed:16220325		5468	VIOLIN: https://violinet.org/canvaxkb/vaccine_detail.php?c_vaccine_id=5468		NCI: https://ncit.nci.nih.gov/ncitbrowser/ConceptReport.jsp?dictionary=NCI_Thesaurus&code=C104737		Virginia He|Jimmy Guo|Jie Zheng|Oliver He
61	37	VO:0007060	pNGVL4a-CRT/E7(detox) DNA Vaccine	DNA vaccine	Cervical Cancer	cervical cancer vaccine	VO:0005488	Gene name: HPV16 E7	1489079	Clinical trial	Homo sapiens|Mus musculus	A cancer vaccine consisting of the DNA plasmid pNGVL4a-A encoding calreticulin (CRT) linked to a detox form of human papillomavirus (HPV) type 16 E7 antigen, with potential immunomodulating and antineoplastic activities. Upon administration, this vaccine may generate a potent cytotoxic T-lymphocyte (CTL) response against E7-expressing tumor cells, resulting in tumor cell death. For E7(detox), the…	26616223	PubMed:26616223		5011	VIOLIN: https://violinet.org/canvaxkb/vaccine_detail.php?c_vaccine_id=5011	https://github.com/vaccineontology/VO/issues/123	NCI: https://ncit.nci.nih.gov/ncitbrowser/ConceptReport.jsp?dictionary=NCI%20Thesaurus&code=C88289	NCT: https://clinicaltrials.gov/ct2/show/NCT00988559	Virginia He|Jimmy Guo|Jie Zheng|Oliver He
62	38	VO:0007061	pNGVL4a-Sig/E7(detox)/HSP70 DNA Vaccine	DNA vaccine	Cervical Cancer	cervical cancer vaccine	VO:0005488	Gene name: HPV16 E7	1489079	Clinical trial	Homo sapiens|Mus musculus	An antigen-specific DNA cancer vaccine consisting of the coding sequences of a signal peptide (pNGVL4a-Sig), a detox form of the human papillomavirus type 16 (HPV-16) antigen E7, and the heat shock protein 70 (HSP70). Upon administration, this vaccine may generate potent cytotoxic CD8(+) T-cell responses against E7-expressing tumor cells, resulting in tumor cell death.	30296681	PubMed:30296681		5069	VIOLIN: https://violinet.org/canvaxkb/vaccine_detail.php?c_vaccine_id=5069	https://github.com/vaccineontology/VO/issues/124	NCI: https://ncit.nci.nih.gov/ncitbrowser/ConceptReport.jsp?dictionary=NCI%20Thesaurus&code=C48418	NCT: https://clinicaltrials.gov/ct2/show/NCT00121173	Virginia He|Jimmy Guo|Jie Zheng|Oliver He
63	60	VO:0007062	Quadrivalent Human Papillomavirus (types 6, 11, 16, 18) Recombinant Vaccine	Recombinant vector vaccine	Cervical Cancer	cervical cancer vaccine	VO:0005488	Gene name: L1	25479185	Clinical trial	Homo sapiens	A non-infectious recombinant, quadrivalent vaccine prepared from the highly purified virus-like particles (VLPs) of the major capsid (L1) protein of human papillomavirus (HPV) Types 6, 11, 16, and 18 with immunoprophylactic activity. The immunoprohylactic efficacy of L1 VLP vaccines, such as recombinant human papillomavirus quadrivalent vaccine, appear to be mediated by the development of humoral…	35997582	PubMed:35997582		5406	VIOLIN: https://violinet.org/canvaxkb/vaccine_detail.php?c_vaccine_id=5406		NCI: https://ncit.nci.nih.gov/ncitbrowser/ConceptReport.jsp?dictionary=NCI%20Thesaurus&code=C61087	NCT: https://clinicaltrials.gov/ct2/show/NCT00411749	Virginia He|Jimmy Guo|Jie Zheng|Oliver He
64	90	VO:0007063	Recombinant Human Papillomavirus Nonavalent Vaccine	Recombinant vector vaccine	Cervical Cancer	cervical cancer vaccine	VO:0005488	Gene name: L1|Gene name: TPBG	25479185|7162	Clinical trial	Homo sapiens	A non-infectious, recombinant, nonavalent vaccine prepared from highly purified virus-like particles (VLPs) comprised of the major capsid (L1) proteins from human papillomavirus (HPV) types 6, 11, 16, 18, 31, 33, 45, 52, and 58, with active immunizing activity. Upon administration, the recombinant HPV nonavalent vaccine activates the immune system to produce antibodies against the 9 HPV types. Th…	26772631	PubMed:26772631		5342	VIOLIN: https://violinet.org/canvaxkb/vaccine_detail.php?c_vaccine_id=5342		NCI: https://ncit.nci.nih.gov/ncitbrowser/ConceptReport.jsp?dictionary=NCI_Thesaurus&code=C119664		Virginia He|Jimmy Guo|Jie Zheng|Oliver He
65	95	VO:0007064	Recombinant Vaccinia Viral Vector RO5217790 Vaccine	Recombinant vector vaccine	Cervical Cancer	cervical cancer vaccine	VO:0005488	Gene name: E6|Gene name: E7	1489078|1489079	Clinical trial	Homo sapiens|Mus musculus	A cancer vaccine comprised of a modified, replication-defective, vaccinia virus Ankara (MVA) strain encoding the tumor-associated antigens (TAAs) human papillomavirus type 16 (HPV16) subtypes E6 and E7, and human interleukin-2 (IL-2), with potential immunostimulating and antineoplastic activities. Vaccination with MVA-HPV16E6/E7-IL2 vaccine TG4001 stimulates the host immune system to mount a cyto…				5208	VIOLIN: https://violinet.org/canvaxkb/vaccine_detail.php?c_vaccine_id=5208	https://github.com/vaccineontology/VO/issues/340	NCI: https://ncit.nci.nih.gov/ncitbrowser/ConceptReport.jsp?dictionary=NCI%20Thesaurus&code=C88326	NCT: https://clinicaltrials.gov/ct2/show/NCT01022346	Virginia He|Jimmy Guo|Jie Zheng|Oliver He
66	132	VO:0007065	Synthetic Long E6/E7 Peptides Vaccine HPV-01	Peptide vaccine	Cervical Cancer	cervical cancer vaccine	VO:0005488	Gene name: E6|Gene name: E7	1489078|1489079	Clinical trial	Homo sapiens|Mus musculus	A therapeutic peptide vaccine consisting of thirteen synthetic long peptides (SLPs), which are 25-35 amino acids in size, derived from the human papillomavirus (HPV) type 16 oncoproteins E6 and E7, with potential immunostimulating and antitumor activities. Upon administration, synthetic long E6/E7 peptides vaccine HPV-01 is taken up and degraded into small pieces by dendritic cells. The processed…				5186	VIOLIN: https://violinet.org/canvaxkb/vaccine_detail.php?c_vaccine_id=5186	https://github.com/vaccineontology/VO/issues/410	NCI: https://ncit.nci.nih.gov/ncitbrowser/ConceptReport.jsp?dictionary=NCI%20Thesaurus&code=C111037	NCT: https://clinicaltrials.gov/ct2/show/NCT02128126	Virginia He|Jimmy Guo|Jie Zheng|Oliver He
67	167	VO:0007066	Verpasep Caltespen Vaccine	Recombinant vector vaccine	Cervical Cancer	cervical cancer vaccine	VO:0005488	Gene name: E7|Gene name: HSPD1	1489079|3329	Clinical trial	Homo sapiens	A recombinant chimeric protein composed of the heat shock protein 65 (Hsp65) from Mycobacterium bovis, and the human papilloma viral (HPV) protein E7. Hsp65, similar to other members of its family of proteins, elicits a strong immune response and may be used to design vaccines against a number of different cancers. E7 protein is involved in carcinogenesis of anal and cervical tumors, and represen…	16691066	PubMed:16691066		5542	VIOLIN: https://violinet.org/canvaxkb/vaccine_detail.php?c_vaccine_id=5542		NCI: https://ncit.nci.nih.gov/ncitbrowser/ConceptReport.jsp?dictionary=NCI_Thesaurus&code=C2811	NCT: https://clinicaltrials.gov/ct2/show/NCT00493545	Virginia He|Jimmy Guo|Jie Zheng|Oliver He
68	63	VO:0007067	RASVAC-C Vaccine	Peptide vaccine	Colon Cancer	colon cancer vacine	VO:0005489	Gene name: KRAS	3845	Clinical trial	Homo sapiens|Mus musculus	A synthetic vaccine used for cancer immunotherapy also known as Ras(cis 12)-Vaccinia Vaccine, RASVAC-C is based on a mutant peptide epitope of the Ras oncoprotein at codon 12 that induces recognition and induction of tumor-specific, cell-mediated immune responses. Ras is an intracellular GTP-binding protein involved in signal transduction and regulation of proliferation and differentiation.				5504	VIOLIN: https://violinet.org/canvaxkb/vaccine_detail.php?c_vaccine_id=5504	https://github.com/vaccineontology/VO/issues/190	NCI: https://ncit.nci.nih.gov/ncitbrowser/ConceptReport.jsp?dictionary=NCI_Thesaurus&code=C29401	NCT: https://clinicaltrials.gov/ct2/show/NCT00019591	Virginia He|Jimmy Guo|Jie Zheng|Oliver He
69	64	VO:0007068	RASVAC-V Vaccine	Peptide vaccine	Colon Cancer	colon cancer vacine	VO:0005489	Gene name: KRAS	3845	Clinical trial	Homo sapiens|Mus musculus	A synthetic vaccine used for cancer immunotherapy also known as Ras(val 12)-Vaccinia Vaccine,�RASVAC-C�is based on a mutant peptide epitope of the Ras oncoprotein at codon 12 (valine instead of glycine) that induces recognition and induction of tumor-specific, cell-mediated immune responses. Ras is an intracellular GTP-binding protein involved in signal transduction and regulation of proliferatio…				5497	VIOLIN: https://violinet.org/canvaxkb/vaccine_detail.php?c_vaccine_id=5497	https://github.com/vaccineontology/VO/issues/191	NCI: https://ncit.nci.nih.gov/ncitbrowser/ConceptReport.jsp?dictionary=NCI_Thesaurus&code=C29402	NCT: https://clinicaltrials.gov/ct2/show/NCT00019591	Virginia He|Jimmy Guo|Jie Zheng|Oliver He
70	73	VO:0007069	Recombinant Adenovirus-p53 SCH-58500 Vaccine	Recombinant vector vaccine	Colon Cancer	colon cancer vacine	VO:0005489	Gene name: NF2|Gene name: WT1|Gene name: TP53 (P53)	4771|7490|7157	Clinical trial	Homo sapiens|Mus musculus	A genetically-engineered adenovirus that contains the gene that encodes the human tumor-suppressor protein p53 with potential antineoplastic activity. Recombinant adenovirus-p53 SCH-58500 delivers p53 into tumor cells, which may result in p53-mediated cell cycle arrest and apoptosis.	16082381	PubMed:16082381		5470	VIOLIN: https://violinet.org/canvaxkb/vaccine_detail.php?c_vaccine_id=5470	https://github.com/vaccineontology/VO/issues/325	NCI: https://ncit.nci.nih.gov/ncitbrowser/ConceptReport.jsp?dictionary=NCI%20Thesaurus&code=C2423	NCT: https://clinicaltrials.gov/ct2/show/NCT00002960	Virginia He|Jimmy Guo|Jie Zheng|Oliver He
71	87	VO:0007070	Recombinant Human Fusion Protein L19TNFalpha Vaccine	other	Colon Cancer	colon cancer vacine	VO:0005489	Gene name: tnf-alpha	100136034	Clinical trial	Homo sapiens|Mus musculus	An immunocytokine consisting of human pro-inflammatory cytokine tumor necrosis factor alpha (TNFalpha) fused to a human single-chain variable fragment (scFv) directed against the extra-domain B (ED-B) of fibronectin (L19), with potential immunopotentiating and antineoplastic activities. Upon adinistration, the L19 moiety of onfekafusp alfa binds to the ED-B domain of fibronectin on tumor cells in…	12810649	PubMed:12810649		5219	VIOLIN: https://violinet.org/canvaxkb/vaccine_detail.php?c_vaccine_id=5219	https://github.com/vaccineontology/VO/issues/336	NCI: https://ncit.nci.nih.gov/ncitbrowser/ConceptReport.jsp?dictionary=NCI%20Thesaurus&code=C166939	NCT: https://clinicaltrials.gov/ct2/show/NCT01253837	Virginia He|Jimmy Guo|Jie Zheng|Oliver He
72	155	VO:0007071	URLC10-CDCA1-KOC1 Multipeptide Vaccine	Multipeptide vaccine	Gastric Cancer	gastric cancer vaccine	VO:0005490	Gene name: LY6K|Gene name: NUF2|Gene name: IGF2BP3	54742|83540|10643	Clinical trial	Homo sapiens	A cancer vaccine containing multiple peptide epitopes with potential immunostimulatory and antitumor activities. Peptide epitopes in this vaccine are derived from, URLC10 (up-regulated lung cancer 10), CDCA1 (cell division cycle-associated protein 1), KOC1 (IGF II mRNA Binding Protein 3). Upon administration, URLC10-CDCA1-KOC1 multipeptide vaccine may stimulate a cytotoxic T lymphocyte (CTL) resp…	27720136	PubMed:27720136		5350	VIOLIN: https://violinet.org/canvaxkb/vaccine_detail.php?c_vaccine_id=5350		NCI: https://ncit.nci.nih.gov/ncitbrowser/ConceptReport.jsp?dictionary=NCI_Thesaurus&code=C95212	NCT: https://clinicaltrials.gov/ct2/show/NCT00681577	Virginia He|Jimmy Guo|Jie Zheng|Oliver He
73	21	VO:0007072	p.DOM-WT1-126 DNA Vaccine	DNA vaccine	Leukemia Cancer	leukemia cancer vaccine	VO:0005487	Gene name: WT1	7490	Clinical trial	Homo sapiens|Mus musculus	A fusion DNA vaccine containing the first domain of fragment C (FrC) of tetanus toxin (TT865-1120) (p.DOM) fused to the human Wilms' Tumor gene-1 (WT1)-derived MHC class I-binding epitope WT1.126, with potential antitumor activity. Upon vaccination with p.DOM-WT1-126 DNA and subsequent electroporation, this vaccine may induce a WT1 epitope-specific cytotoxic T-lymphocyte (CTL) response against WT…	27099895	PubMed:27099895		5165	VIOLIN: https://violinet.org/canvaxkb/vaccine_detail.php?c_vaccine_id=5165	https://github.com/vaccineontology/VO/issues/69	NCI: https://ncit.nci.nih.gov/ncitbrowser/ConceptReport.jsp?dictionary=NCI%20Thesaurus&code=C96738	NCT: https://clinicaltrials.gov/ct2/show/NCT01334060	Virginia He|Jimmy Guo|Jie Zheng|Oliver He
74	22	VO:0007073	p.DOM-WT1-37 DNA Vaccine	DNA vaccine	Leukemia Cancer	leukemia cancer vaccine	VO:0005487	Gene name: WT1	7490	Clinical trial	Homo sapiens|Mus musculus	A fusion DNA vaccine containing the first domain of fragment C (FrC) of tetanus toxin (TT865-1120) (p.DOM) fused to the human Wilms' Tumor gene-1 (WT1)-derived MHC class I-binding epitope WT1.37, with potential antitumor activity. Upon vaccination with p.DOM-WT1-37 DNA and subsequent electroporation, this vaccine may induce a WT1 epitope-specific cytotoxic T-lymphocyte (CTL) response against WT1 …	27099895	PubMed:27099895		5471	VIOLIN: https://violinet.org/canvaxkb/vaccine_detail.php?c_vaccine_id=5471	https://github.com/vaccineontology/VO/issues/61|https://github.com/vaccineontology/VO/issues/62	NCI: https://ncit.nci.nih.gov/ncitbrowser/ConceptReport.jsp?dictionary=NCI%20Thesaurus&code=C96737	NCT: https://clinicaltrials.gov/ct2/show/NCT01334060	Virginia He|Jimmy Guo|Jie Zheng|Oliver He
75	41	VO:0007074	PR1 Leukemia Peptide Vaccine	Peptide vaccine	Leukemia Cancer	leukemia cancer vaccine	VO:0005487	Gene name: TMEM37	140738	Clinical trial	Homo sapiens|Mus musculus	A cancer vaccine containing PR1, a 9 amino-acid human leukocyte antigen (HLA)-A2 restricted peptide derived from proteinase 3, with potential immunotherapeutic activity. Vaccination with PR1 leukemia peptide vaccine may stimulate the host immune system to mount a cytotoxic T lymphocyte (CTL) response against tumor cells expressing proteinase 3, resulting in tumor cell lysis. Often overexpressed i…	27654852	PubMed:27654852		5140	VIOLIN: https://violinet.org/canvaxkb/vaccine_detail.php?c_vaccine_id=5140	https://github.com/vaccineontology/VO/issues/139	NCI: https://ncit.nci.nih.gov/ncitbrowser/ConceptReport.jsp?dictionary=NCI%20Thesaurus&code=C2235	NCT: https://clinicaltrials.gov/ct2/show/NCT00004918	Virginia He|Jimmy Guo|Jie Zheng|Oliver He
76	149	VO:0007075	Tumor Cell Derivative Vaccine	other	Leukemia Cancer	leukemia cancer vaccine	VO:0005487			Clinical trial	Homo sapiens	A vaccine made of cancer cells, parts of cancer cells, or pure tumor antigens (substances isolated from tumor cells). A tumor antigen vaccine may stimulate the body's immune system to find and kill cancer cells.	30348199	PubMed:30348199		5387	VIOLIN: https://violinet.org/canvaxkb/vaccine_detail.php?c_vaccine_id=5387		NCI: https://ncit.nci.nih.gov/ncitbrowser/ConceptReport.jsp?dictionary=NCI_Thesaurus&code=C2341	NCT: https://clinicaltrials.gov/ct2/show/NCT00100971	Virginia He|Jimmy Guo|Jie Zheng|Oliver He
77	181	VO:0007076	WT1 Peptide Vaccine OCV-501	Peptide�Vaccine	Leukemia Cancer	leukemia cancer vaccine	VO:0005487	Gene name: WT1	7490	Clinical trial	Homo sapiens	A�peptide�cancer�vaccine�comprised of a�peptide�derived from Wilms tumor gene 1 (WT1) protein, with potential immunomodulating and antineoplastic activities. Upon subcutaneous administration,�WT1�peptide�vaccine�OCV-501�may stimulate a CD4-positive helper T-lymphocyte-mediated immune response against�WT1�expressing cells.�WT1�protein, a zinc finger DNA-binding protein, is overexpressed in leukemi…	28321480	PubMed:28321480		5330	VIOLIN: https://violinet.org/canvaxkb/vaccine_detail.php?c_vaccine_id=5330		NCI: https://ncit.nci.nih.gov/ncitbrowser/ConceptReport.jsp?dictionary=NCI_Thesaurus&code=C106257	NCT: https://clinicaltrials.gov/ct2/show/NCT01961882	Virginia He|Jimmy Guo|Jie Zheng|Oliver He
78	183	VO:0007077	WT1-A10/AS01B Immunotherapeutic GSK2130579A Vaccine	Recombinant vector vaccine	Leukemia Cancer	leukemia cancer vaccine	VO:0005487	Gene name: WT1	7490	Clinical trial	Homo sapiens	An immunotherapeutic consisting of the recombinant fusion protein WT1-A10 combined with the adjuvant ASO1B with potential immunostimulating and antineoplastic activities. Upon administration, WT1-A10/AS01B immunotherapeutic GSK2130579AWT1 may induce a WT1-specific cytotoxic T-lymphocyte (CTL) response against WT1-expressing tumor cells, resulting in cell lysis and the inhibition of cellular proli…	16117707	PubMed:16117707		5354	VIOLIN: https://violinet.org/canvaxkb/vaccine_detail.php?c_vaccine_id=5354		NCI: https://ncit.nci.nih.gov/ncitbrowser/ConceptReport.jsp?dictionary=NCI%20Thesaurus&code=C78865	NCT: https://clinicaltrials.gov/ct2/show/NCT00725283	Virginia He|Jimmy Guo|Jie Zheng|Oliver He
79	96	VO:0007078	Recombinant Vaccinia-CEA Vaccine	Recombinant vector vaccine	Liver Cancer	liver cancer vaccine	VO:0005429	Gene name: CEACAM5	1048	Clinical trial	Homo sapiens|Mus musculus	A recombinant vaccinia virus encoding carcinoembryonic antigen (CEA). CEA is overexpressed in several cancer cell types, including gastrointestinal, breast, and non-small cell lung cancers. Attenuated vaccinia virus is a highly effective immunizing agent that evokes both humoral and cell-mediated responses. Vaccination with this agent may evoke a cytotoxic immune response to CEA-expressing cells.	7629885	PubMed:7629885		5401	VIOLIN: https://violinet.org/canvaxkb/vaccine_detail.php?c_vaccine_id=5401	https://github.com/vaccineontology/VO/issues/341	NCI: https://ncit.nci.nih.gov/ncitbrowser/ConceptReport.jsp?dictionary=NCI_Thesaurus&code=C2809	NCT: https://clinicaltrials.gov/ct2/show/NCT00081848	Virginia He|Jimmy Guo|Jie Zheng|Oliver He
80	107	VO:0007079	Remestemcel-L Vaccine	other	Liver Cancer	liver cancer vaccine	VO:0005429			Clinical trial	Homo sapiens|Mus musculus	Human mesenchymal stem cells (MSCs) harvested from bone marrow of healthy adult donors and expanded ex vivo, with potential immunosuppressive activity. Remestemcel-L cells are hypo-immunogenic due to lack of major histocompatibility II (MHC II) molecule expression, eliciting little, if any, host immune response upon intravenous infusion. Infusion of allogeneic MSCs may result in: a) increased pro…	32018062	PubMed:32018062		4993	VIOLIN: https://violinet.org/canvaxkb/vaccine_detail.php?c_vaccine_id=4993	https://github.com/vaccineontology/VO/issues/353	NCI: https://ncit.nci.nih.gov/ncitbrowser/ConceptReport.jsp?dictionary=NCI%20Thesaurus&code=C67082		Virginia He|Jimmy Guo|Jie Zheng|Oliver He
81	139	VO:0007080	Telomerase-specific Type 5 Adenovirus OBP-301 Vaccine	Recombinant vector vaccine	Liver Cancer	liver cancer vaccine	VO:0005429	Gene name: TERT	7015	Clinical trial	Homo sapiens	A replication-competent oncolytic, telomerase-specific adenovirus serotype 5 (Ad5), with potential antineoplastic activity. OBP-301 contains the human telomerase reverse transcriptase (hTERT) gene promoter sequence that drives the expression of the E1A and E1B genes, and is linked to an internal ribosomal entry site (IRES). Upon administration, OBP-301 selectively infects and replicates in cancer…	27673332	PubMed:27673332		5072	VIOLIN: https://violinet.org/canvaxkb/vaccine_detail.php?c_vaccine_id=5072		NCI: https://ncit.nci.nih.gov/ncitbrowser/ConceptReport.jsp?dictionary=NCI%20Thesaurus&code=C119617	NCT: https://clinicaltrials.gov/ct2/show/NCT02293850	Virginia He|Jimmy Guo|Jie Zheng|Oliver He
82	16	VO:0007081	EP-2101 Vaccine	DNA vaccine	Lung Cancer	lung cancer vacine	VO:0005486	Gene name: TP53|Gene name: CEACAM5|Gene name: ERBB2|Gene name: MAGEA2|Gene name: MAGEA3	7157|1048|2064|4101|4102	Clinical trial	Homo sapiens|Mus musculus	A proprietary cancer DNA vaccine that contains multiple natural and modified epitopes derived from the four tumor associated antigens, CEA, HER2/neu, p53, and MAGE 2/3. OSE 2101 also includes CAP1-6D, a heteroclitic CEA analog, and PADRE, a proprietary universal T-cell epitope that serves to enhance the immunogenicity of the epitopes. This agent has been shown to elicit cytotoxic T-lymphocyte res…	18382135	PubMed:18382135		5528	VIOLIN: https://violinet.org/canvaxkb/vaccine_detail.php?c_vaccine_id=5528	https://github.com/vaccineontology/VO/issues/72	NCI: https://ncit.nci.nih.gov/ncitbrowser/ConceptReport.jsp?dictionary=NCI%20Thesaurus&code=C26645	NCT: https://clinicaltrials.gov/ct2/show/NCT02654587	Virginia He|Jimmy Guo|Jie Zheng|Oliver He
83	40	VO:0007082	PR-151 Peptide Vaccine	Peptide vaccine	Lung Cancer	lung cancer vacine	VO:0005486	Gene name: TP53	7157	Clinical trial	Homo sapiens|Mus musculus	A tumor-specific peptide encoded by patient-specific mutant p53 oncogene with potential immunostimulatory properties. The peptide (LPTGQDL) contains a frame shift mutation at amino acid position 134. It was used to pulse dendritic cells, which are then used in the adoptive immunotherapy setting and may stimulate the host immune system to mount a specific cytotoxic T lymphocyte response against tu…	29301826	PubMed:29301826		5272	VIOLIN: https://violinet.org/canvaxkb/vaccine_detail.php?c_vaccine_id=5272	https://github.com/vaccineontology/VO/issues/193|https://github.com/vaccineontology/VO/issues/125	NCI: https://ncit.nci.nih.gov/ncitbrowser/ConceptReport.jsp?dictionary=NCI%20Thesaurus&code=C38121	NCT: https://clinicaltrials.gov/ct2/show/NCT00049218	Virginia He|Jimmy Guo|Jie Zheng|Oliver He
84	61	VO:0007083	Racotumomab Vaccine	Subunit vaccine	Lung Cancer	lung cancer vacine	VO:0005486	Gene name: HRAS|Gene name: NRAS|Gene name: KRAS	3265|4893|3845	Clinical trial	Homo sapiens|Mus musculus	An anti-idiotype murine monoclonal antibody (MoAb) specific to P3 MoAb with anti-metastatic effect. Racotumomab binds to the idiotype region of P3 MoAb and functionally mimics the three-dimensional structure of N-glycolyl ceramides of mono-sialyl lactose, the antigenic target of P3. As a result, this anti-idiotype antibody may stimulate the host immune system to elicit humoral and cellular immune…	26903265	PubMed:26903265		5201	VIOLIN: https://violinet.org/canvaxkb/vaccine_detail.php?c_vaccine_id=5201	https://github.com/vaccineontology/VO/issues/188	NCI: https://ncit.nci.nih.gov/ncitbrowser/ConceptReport.jsp?dictionary=NCI%20Thesaurus&code=C95024	NCT: https://clinicaltrials.gov/ct2/show/NCT01598454	Virginia He|Jimmy Guo|Jie Zheng|Oliver He
85	71	VO:0007084	Recombinant Adenovirus-L523S Vaccine	Recombinant vector vaccine	Lung Cancer	lung cancer vacine	VO:0005486	Gene name: IGF2BP3	10643	Clinical trial	Homo sapiens|Mus musculus	A replication-defective adenovirus containing a gene that encodes the human protein L523S with potential antineoplastic activity. Upon administration, recombinant adenovirus-L523S vaccine expresses L523S, which may stimulate antibody and cytotoxic T lymphocyte (CTL) responses against tumor cells expressing L523S. L523S is an RNA-binding protein that belongs to the KOC (K homology domain containin…	16581300	PubMed:16581300		5074	VIOLIN: https://violinet.org/canvaxkb/vaccine_detail.php?c_vaccine_id=5074	https://github.com/vaccineontology/VO/issues/323	NCI: https://ncit.nci.nih.gov/ncitbrowser/ConceptReport.jsp?dictionary=NCI%20Thesaurus&code=C49289	NCT: https://clinicaltrials.gov/ct2/show/NCT00062907	Virginia He|Jimmy Guo|Jie Zheng|Oliver He
86	76	VO:0007085	Recombinant DNA-L523S Vaccine	DNA vaccine	Lung Cancer	lung cancer vacine	VO:0005486	Gene name: IGF2BP3	10643	Clinical trial	Homo sapiens|Mus musculus	A plasmid DNA encoding human L523S, an RNA-binding protein that belongs to the KOC (K homology domain containing protein overexpressed in cancer) family, with potential antineoplastic activity. Vaccination with L523S DNA may stimulate a cytotoxic T lymphocyte (CTL) response against tumor cells that express the L523S protein. As an oncofetal protein, L523S is normally expressed in early embryonic …	12750279	PubMed:12750279		5156	VIOLIN: https://violinet.org/canvaxkb/vaccine_detail.php?c_vaccine_id=5156	https://github.com/vaccineontology/VO/issues/327	NCI: https://ncit.nci.nih.gov/ncitbrowser/ConceptReport.jsp?dictionary=NCI%20Thesaurus&code=C49290	NCT: https://clinicaltrials.gov/ct2/show/NCT00062907	Virginia He|Jimmy Guo|Jie Zheng|Oliver He
87	86	VO:0007086	Recombinant Human EGF-rP64K/Montanide ISA 51 Vaccine	Peptide vaccine	Lung Cancer	lung cancer vacine	VO:0005486	Gene name: LV28_RS26095 transcriptional regulator RegF	25003478	Clinical trial	Homo sapiens	A peptide vaccine preparation, containing recombinant human epidermal growth factor (rEGF) linked to the Neisseria meningitidis-derived recombinant immunogenic carrier protein P64k (rP64k) and mixed with the immunoadjuvant Montanide ISA 51, with potential active immunotherapy activity. Recombinant human EGF-rP64K/Montanide ISA 51 vaccine may trigger a humoral immune response against vaccine rEGF …	29661145	PubMed:29661145		5190	VIOLIN: https://violinet.org/canvaxkb/vaccine_detail.php?c_vaccine_id=5190		NCI: https://ncit.nci.nih.gov/ncitbrowser/ConceptReport.jsp?dictionary=NCI%20Thesaurus&code=C70674	NCT: https://clinicaltrials.gov/ct2/show/NCT00516685	Virginia He|Jimmy Guo|Jie Zheng|Oliver He
88	141	VO:0007087	Tergenpumatucel-L Vaccine	other	Lung Cancer	lung cancer vacine	VO:0005486			Clinical trial	Homo sapiens	An allogeneic lung cancer vaccine with potential immunostimulating and antineoplastic activities. Derived from allogeneic lung tumor cells, tergenpumatucel-L is engineered to express the murine alpha-1,3-galactosyltransferase (GalT), an enzyme humans lack. GalT catalyzes the expression of foreign alpha-1,3-galactosyl (alpha-gal) carbohydrate epitopes in glycoproteins and in glycolipids on the cel…	28238782	PubMed:28238782		5527	VIOLIN: https://violinet.org/canvaxkb/vaccine_detail.php?c_vaccine_id=5527		NCI: https://ncit.nci.nih.gov/ncitbrowser/ConceptReport.jsp?dictionary=NCI_Thesaurus&code=C66985	NCT: https://clinicaltrials.gov/ct2/show/NCT02460367	Virginia He|Jimmy Guo|Jie Zheng|Oliver He
89	174	VO:0007088	Viagenpumatucel-L Vaccine	Recombinant vector vaccine	Lung Cancer	lung cancer vacine	VO:0005486	Gene name: HSP90B1	7184	Clinical trial	Homo sapiens	A proprietary, allogeneic tumor cell vaccine expressing a recombinant secretory form of the heat shock protein gp96 fusion (gp96-Ig) with potential antineoplastic activity. Upon administration of viagenpumatucel-L, the irradiated live tumor cells continuously secrete gp96-Ig along with its chaperoned tumor associated antigens (TAAs) into the blood stream, thereby activating antigen presenting cel…	27364122	PubMed:27364122		5513	VIOLIN: https://violinet.org/canvaxkb/vaccine_detail.php?c_vaccine_id=5513		NCI: https://ncit.nci.nih.gov/ncitbrowser/ConceptReport.jsp?dictionary=NCI_Thesaurus&code=C61073	NCT: https://clinicaltrials.gov/ct2/show/NCT02439450	Virginia He|Jimmy Guo|Jie Zheng|Oliver He
90	14	VO:0007089	Oncovax-ID/IL-2 Vaccine	Subunit	Lymphoma Cancer	lymphoma vaccine	VO:0005427	Gene name: IL12	107653060	Clinical trial	Homo sapiens|Mus musculus	A cancer vaccine consisting of a mixture of a murine lymphoma-derived idiotype and interleukin-2 (IL-2) encapsulated in dimyristoylphosphatidylcholine liposomes. The use of a liposomal carrier confers immunogenicity to the naturally non-immunogenic idiotype.				5541	VIOLIN: https://violinet.org/canvaxkb/vaccine_detail.php?c_vaccine_id=5541	https://github.com/vaccineontology/VO/issues/74	NCI: https://ncit.nci.nih.gov/ncitbrowser/ConceptReport.jsp?dictionary=NCI%20Thesaurus&code=C2783		Virginia He|Jimmy Guo|Jie Zheng|Oliver He
91	121	VO:0007090	Survivin Antigen Vaccine DPX-Survivac	Peptide vaccine	Lymphoma Cancer	lymphoma vaccine	VO:0005427	Gene name: Survivin	373110	Clinical trial	Homo sapiens|Mus musculus	A lipid depot-based therapeutic cancer vaccine composed of survivin epitopes, a universal T Helper peptide and a polynucleotide adjuvant encapsulated in liposomes and then formulated in the hydrophobic carrier Montanide ISA51 VG, with potential immunopotentiating and antineoplastic activities. Upon injection of the maveropepimut-S, a depot is created at the injection site from which the antigens …	26405584	PubMed:26405584		5371	VIOLIN: https://violinet.org/canvaxkb/vaccine_detail.php?c_vaccine_id=5371	https://github.com/vaccineontology/VO/issues/364	NCI: https://ncit.nci.nih.gov/ncitbrowser/ConceptReport.jsp?dictionary=NCI%20Thesaurus&code=C97951	NCT: https://clinicaltrials.gov/ct2/show/NCT02323230	Virginia He|Jimmy Guo|Jie Zheng|Oliver He
92	152	VO:0007091	Unconjugated Lymphoma Ig Id Vaccine	Peptide vaccine	Lymphoma Cancer	lymphoma vaccine	VO:0005427			Clinical trial	Homo sapiens	A vaccine consisting of lymphoma-specific immunoglobulin that is not conjugated to a carrier molecule. Vaccination with unconjugated lymphoma Ig Id may stimulate the host immune system to mount a cytotoxic T lymphocyte (CTL) response against lymphoma cells, resulting in decreased tumor growth.�	18715553	PubMed:18715553		5046	VIOLIN: https://violinet.org/canvaxkb/vaccine_detail.php?c_vaccine_id=5046		NCI: https://ncit.nci.nih.gov/ncitbrowser/ConceptReport.jsp?dictionary=NCI_Thesaurus&code=C2821		Virginia He|Jimmy Guo|Jie Zheng|Oliver He
93	1	VO:0007092	NA-17/MAGE-3.A2/NY-ESO-1 Peptide Vaccine	Subunit	Melanoma Cancer	melanoma vaccine	VO:0000422	Gene name: MAGEA3|Gene name: CTAG1B	4102|1485	Clinical trial	Homo sapiens|Mus musculus	A peptide cancer vaccine consisting of peptides derived from the melanoma antigen NA-17, the human leukocyte antigen HLA-A2-restricted human melanoma antigen 3 (MAGE-3.A2) and the cancer-testis antigen (NY-ESO-1), with potential immunostimulating and antineoplastic activities. Upon administration, the NA-17/MAGE-3.A2/NY-ESO-1 peptide vaccine may stimulate the immune system to mount a cytotoxic T-…	25941588	PubMed:25941588		5305	VIOLIN: https://violinet.org/canvaxkb/vaccine_detail.php?c_vaccine_id=5305	https://github.com/vaccineontology/VO/issues/48	NCI: https://ncit.nci.nih.gov/ncitbrowser/ConceptReport.jsp?dictionary=NCI%20Thesaurus&code=C96042	NCT: https://clinicaltrials.gov/ct2/show/NCT01308294	Virginia He|Jimmy Guo|Jie Zheng|Oliver He
94	2	VO:0007093	NA17.A2 peptide vaccine	Peptide	Melanoma Cancer	melanoma vaccine	VO:0000422	Gene name: IL12|Gene name: MAGEA3|Gene name: MLANA|Gene name: PMEL	107653060|4102|2315|6490	Clinical trial	Homo sapiens|Mus musculus	A peptide cancer vaccine comprised of human leukocyte antigen HLA-A2-restricted peptide derived from a metastatic melanoma cell line of patient NA17, with potential immunomodulating and antineoplastic activity. NA17. A2 peptide vaccine may stimulate a cytotoxic T lymphocyte (CTL) response against tumors that express this antigen, which may result in a reduction in tumor size. This NA17 specific a…	16133111	PubMed:16133111		5323	VIOLIN: https://violinet.org/canvaxkb/vaccine_detail.php?c_vaccine_id=5323	https://github.com/vaccineontology/VO/issues/49	NCI: https://ncit.nci.nih.gov/ncitbrowser/ConceptReport.jsp?dictionary=NCI%20Thesaurus&code=C2680	NCT: https://clinicaltrials.gov/ct2/show/NCT01307618	Virginia He|Jimmy Guo|Jie Zheng|Oliver He
95	7	VO:0007094	NY-ESO-1(157-165) Peptide-pulsed Autologous Dendritic Cell Vaccine	Dendritic cell vaccine	Melanoma Cancer	melanoma vaccine	VO:0000422	Gene name: MAGEA3|Gene name: MLANA|Gene name: PMEL|Gene name: CTAG1B|Gene name: TYR	4102|2315|6490|1485|7299	Clinical trial	Homo sapiens|Mus musculus	A cell-based cancer vaccine composed of autologous dendritic cells (DCs) pulsed with a peptide derived from the tumor associated antigen human cancer-testis antigen NY-ESO-1 (NY-ESO-1(157-165)), with potential immunostimulatory and antineoplastic activities. Upon administration, the NY-ESO-1(157-165) peptide-pulsed autologous dendritic cell vaccine may stimulate the immune system to mount both an…	16311731	PubMed:16311731		5100	VIOLIN: https://violinet.org/canvaxkb/vaccine_detail.php?c_vaccine_id=5100		NCI: https://ncit.nci.nih.gov/ncitbrowser/ConceptReport.jsp?dictionary=NCI%20Thesaurus&code=C114380	NCT: https://clinicaltrials.gov/ct2/show/NCT00313508	Virginia He|Jimmy Guo|Jie Zheng|Oliver He
96	10	VO:0007095	NY-ESO-1/MART-1 Peptide-pulsed Dendritic Cell Vaccine	Recombinant vector vaccine	Melanoma Cancer	melanoma vaccine	VO:0000422	Gene name: CTAG1B|Gene name: MLANA	1485|2315	Clinical trial	Homo sapiens	A cell-based cancer vaccine composed of dendritic cells (DC) pulsed with peptides derived from the tumor-associated antigens human cancer/testis antigen NY-ESO-1 and melanoma antigen recognized by T-cells (MART-1/Melan-A), with potential immunostimulatory and antineoplastic activities. Upon administration, the NY-ESO-1/MART-1 peptide-pulsed DC vaccine may stimulate the immune system to mount an a…	16311731	PubMed:16311731		5366	VIOLIN: https://violinet.org/canvaxkb/vaccine_detail.php?c_vaccine_id=5366		NCI: https://ncit.nci.nih.gov/ncitbrowser/ConceptReport.jsp?dictionary=NCI%20Thesaurus&code=C120129	NCT: https://clinicaltrials.gov/ct2/show/NCT00798629	Virginia He|Jimmy Guo|Jie Zheng|Oliver He
97	30	VO:0007096	PEP-3-KLH Conjugate Vaccine	Conjugate vaccine	Melanoma Cancer	melanoma vaccine	VO:0000422	Gene name: EGFR	1956	Clinical trial	Homo sapiens|Mus musculus	A cancer�vaccine�consisting of�PEP-3, a synthetic peptide encompassing a tumor-specific mutated segment of the epidermal growth factor receptor type vIII (EGFRvIII), conjugated to the naturally-occurring immunoadjuvant keyhole limpet hemocyanin (KLH) with potential immunostimulating and antineoplastic activities. Upon administration,�PEP-3-KLH�conjugate�vaccine�may induce a cytotoxic immune respo…	14519652	PubMed:14519652		5480	VIOLIN: https://violinet.org/canvaxkb/vaccine_detail.php?c_vaccine_id=5480	https://github.com/vaccineontology/VO/issues/117	NCI: https://ncit.nci.nih.gov/ncitbrowser/ConceptReport.jsp?dictionary=NCI_Thesaurus&code=C74070	NCT: https://clinicaltrials.gov/ct2/show/NCT00626015	Virginia He|Jimmy Guo|Jie Zheng|Oliver He
98	35	VO:0007097	Plasmacytoid Dendritic Cell Vaccine	Recombinant vector vaccine	Melanoma Cancer	melanoma vaccine	VO:0000422	Gene name: IL13RA2|Gene name: CLEC4C|Gene name: NRP1|Gene name: TLR9|Gene name: TLR7	3598|170482|8829|54106|51284	Clinical trial	Homo sapiens|Mus musculus	A whole cell vaccine derived from a distinct subset of dendritic cells (DCs) with a plasma cell-like morphology that exhibits immunomodulating activity. Plasmacytoid dendritic cells (pDCs) express a characteristic set of surface markers, such as CD123 (interleukin-3 receptor alpha chain), BDCA-2 (blood dendritic cell antigen 2; CD303) and BDCA-4 (CD304), as well as intracellular toll-like recepto…	30049538	PubMed:30049538		5006	VIOLIN: https://violinet.org/canvaxkb/vaccine_detail.php?c_vaccine_id=5006	https://github.com/vaccineontology/VO/issues/121	NCI: https://ncit.nci.nih.gov/ncitbrowser/ConceptReport.jsp?dictionary=NCI%20Thesaurus&code=C103192	NCT: https://clinicaltrials.gov/ct2/show/NCT01690377	Virginia He|Jimmy Guo|Jie Zheng|Oliver He
99	43	VO:0007098	prime/boost DC-TRP-2 melanoma vaccine	Dendritic cell vaccine	Melanoma Cancer	melanoma vaccine	VO:0000422			Research	Homo sapiens|Mus musculus	rime/boost vaccination proved to be of no advantage or even detrimental in therapeutic settings in B16F1 and transgenic adenocarcinoma of the mouse prostate (TRAMP) models, respectively	23539449	PubMed:23539449		4074	VIOLIN: https://violinet.org/canvaxkb/vaccine_detail.php?c_vaccine_id=4074	https://github.com/vaccineontology/VO/issues/140			Virginia He|Jimmy Guo|Jie Zheng|Oliver He
100	80	VO:0007099	Recombinant Fowlpox-gp100p209 Vaccine	Recombinant�vector vaccine	Melanoma Cancer	melanoma vaccine	VO:0000422	Gene name: gp100 (PMEL)	6490	Clinical trial	Homo sapiens|Mus musculus	A viral vaccine comprised of a�recombinant�fowlpox�vector construct encoding a modified epitope of the melanoma antigen glycoprotein 100 (gp100), ES-2092M(gp100), containing an endoplasmic reticulum signal sequence targeted to the endoplasmic reticulum apparatus. Vaccination with�recombinant�fowlpox-gp100p209�vaccine may stimulate the host immune system more efficiently to mount a cytotoxic T lym…				5274	VIOLIN: https://violinet.org/canvaxkb/vaccine_detail.php?c_vaccine_id=5274		NCI: https://ncit.nci.nih.gov/ncitbrowser/ConceptReport.jsp?dictionary=NCI_Thesaurus&code=C2806	NCT: https://clinicaltrials.gov/ct2/show/NCT00080353	Virginia He|Jimmy Guo|Jie Zheng|Oliver He
101	81	VO:0007100	Recombinant Fowlpox-Mgp100 Vaccine	Recombinant�vector�vaccine	Melanoma Cancer	melanoma vaccine	VO:0000422			Clinical trial	Homo sapiens|Mus musculus	A�vaccine�consisting of a replication-defective�recombinant�fowlpox�virus that encodes for the murine melanoma antigen glycoprotein 100 (mgp100) with potential antineoplastic activity. Vaccination with�recombinant�fowlpox-mgp100�vaccine�may stimulate the host immune system to mount a cytotoxic T lymphocyte (CTL) response against tumor cells positive for the gp100 antigen, resulting in decreased t…				5499	VIOLIN: https://violinet.org/canvaxkb/vaccine_detail.php?c_vaccine_id=5499	https://github.com/vaccineontology/VO/issues/332	NCI: https://ncit.nci.nih.gov/ncitbrowser/ConceptReport.jsp?dictionary=NCI_Thesaurus&code=C2805		Virginia He|Jimmy Guo|Jie Zheng|Oliver He
102	85	VO:0007101	Recombinant Fowlpox-Tyrosinase Vaccine	Recombinant vector vaccine	Melanoma Cancer	melanoma vaccine	VO:0000422	Gene name: Tyrosinase	7299	Clinical trial	Homo sapiens|Mus musculus	A recombinant fowlpox virus vaccine with potential antineoplastic activity. Binding to the melanoma antigen tyrosinase, recombinant fowlpox-tyrosinase vaccine generates cellular immune responses against melanoma cells expressing the tyrosinase antigen; this effect is enhanced by the co-administration of interleukin 2 (IL-2). Fowlpox virus is an attractive vector because its genome is easy to mani…				5518	VIOLIN: https://violinet.org/canvaxkb/vaccine_detail.php?c_vaccine_id=5518	https://github.com/vaccineontology/VO/issues/335	NCI: https://ncit.nci.nih.gov/ncitbrowser/ConceptReport.jsp?dictionary=NCI%20Thesaurus&code=C2807	NCT: https://clinicaltrials.gov/ct2/show/NCT00054535	Virginia He|Jimmy Guo|Jie Zheng|Oliver He
103	88	VO:0007102	Recombinant Human Hsp110-gp100 Chaperone Complex Vaccine	Subunit vaccine	Melanoma Cancer	melanoma vaccine	VO:0000422	Gene name: gp100 (PMEL)	6490	Clinical trial	Homo sapiens	A recombinant chaperone-peptide complex-based vaccine composed of a complex between heat shock protein hsp110 and the human melanoma-associated antigen gp100, with potential antineoplastic activity. Upon vaccination, recombinant hsp110-gp100 chaperone complex activates the immune system to exert a cytotoxic T cell immune response and antigen-specific interferon-gamma production against gp100-over…	12750279	PubMed:12750279		5359	VIOLIN: https://violinet.org/canvaxkb/vaccine_detail.php?c_vaccine_id=5359		NCI: https://ncit.nci.nih.gov/ncitbrowser/ConceptReport.jsp?dictionary=NCI%20Thesaurus&code=C103830	NCT: https://clinicaltrials.gov/ct2/show/NCT01744171	Virginia He|Jimmy Guo|Jie Zheng|Oliver He
104	98	VO:0007103	Recombinant Vaccinia-gp100:209-217 Vaccine	Recombinant vector vaccine	Melanoma Cancer	melanoma vaccine	VO:0000422	Gene name: gp100 (PMEL)	6490	Clinical trial	Homo sapiens|Mus musculus	A recombinant vaccinia virus encoding a modified peptide of the gp100 melanoma-melanocyte antigen with potential use in cancer immunotherapy. gp100 human antigen is a wild type self-antigen expressed by melanocytes, pigmented retinal cells and most melanomas. gp100p209 is a fragment epitope of gp100 in which the threonine in position 2 is replaced with methionine; this modification may stimulate …	15133631	PubMed:15133631		5393	VIOLIN: https://violinet.org/canvaxkb/vaccine_detail.php?c_vaccine_id=5393	https://github.com/vaccineontology/VO/issues/344	NCI: https://ncit.nci.nih.gov/ncitbrowser/ConceptReport.jsp?dictionary=NCI_Thesaurus&code=C29566	NCT: https://clinicaltrials.gov/ct2/show/NCT00116597	Virginia He|Jimmy Guo|Jie Zheng|Oliver He
105	99	VO:0007104	Recombinant Vaccinia-Mgp100 Vaccine	Recombinant vector vaccine	Melanoma Cancer	melanoma vaccine	VO:0000422	Gene name: gp100 (PMEL)	6490	Clinical trial	Homo sapiens|Mus musculus	A�recombinant�vaccinia�virus encoding a modified peptide of the gp100 melanoma-melanocyte antigen with potential use in cancer immunotherapy. gp100 human antigen is a wild type self-antigen expressed by melanocytes, pigmented retinal cells and most melanomas. This�recombinant�vaccinia�Mgp100�encodes a fragment epitope of gp100 bearing 2 amino acids substitution; T->M at position 210 and 288 A ->V…	12912944	PubMed:12912944		5505	VIOLIN: https://violinet.org/canvaxkb/vaccine_detail.php?c_vaccine_id=5505	https://github.com/vaccineontology/VO/issues/346	NCI: https://ncit.nci.nih.gov/ncitbrowser/ConceptReport.jsp?dictionary=NCI_Thesaurus&code=C51978		Virginia He|Jimmy Guo|Jie Zheng|Oliver He
106	102	VO:0007105	Recombinant Vaccinia-Multiepitope Melanoma Peptides-B7.1-B7.2 Vaccine	Recombinant vector vaccine	Melanoma Cancer	melanoma vaccine	VO:0000422	Gene name: Cd86|Gene name: MLANA-Dupli|Gene name: CD80|Gene name: gp100 (PMEL)	12524|2315|941|6490	Clinical trial	Homo sapiens	A cancer vaccine consisting of an inactivated recombinant vaccinia virus encoding epitope peptides derived from melanoma-related HLA-A2-restricted tumor-associated antigens (TAAs), including Melan-A(27-35), gp100(280-288) and tyrosinase(1-9), and two co-stimulatory B7 proteins, B7.1 (CD80) and B7.2 (CD86). Upon administration, recombinant vaccinia-multiepitope melanoma peptides-B7.1-B7.2 vaccine …	30626434	PubMed:30626434		5232	VIOLIN: https://violinet.org/canvaxkb/vaccine_detail.php?c_vaccine_id=5232		NCI: https://ncit.nci.nih.gov/ncitbrowser/ConceptReport.jsp?dictionary=NCI%20Thesaurus&code=C48638		Virginia He|Jimmy Guo|Jie Zheng|Oliver He
107	106	VO:0007106	Recombinant Vaccinia-TRP1 Vaccine	Recombinant vector vaccine	Melanoma Cancer	melanoma vaccine	VO:0000422	Gene name: TRP-1	22178	Clinical trial	Homo sapiens|Mus musculus	A recombinant vaccinia virus encoding the melanocyte differentiation antigen tyrosinase-related protein-1 (TRP-1) with potential use in cancer immunotherapy.	19047169	PubMed:19047169		5063	VIOLIN: https://violinet.org/canvaxkb/vaccine_detail.php?c_vaccine_id=5063	https://github.com/vaccineontology/VO/issues/352	NCI: https://ncit.nci.nih.gov/ncitbrowser/ConceptReport.jsp?dictionary=NCI_Thesaurus&code=C29564		Virginia He|Jimmy Guo|Jie Zheng|Oliver He
108	116	VO:0007107	Sargramostim Plasmid DNA Melanoma Vaccine Adjuvant	DNA vaccine	Melanoma Cancer	melanoma vaccine	VO:0000422	Gene name: CTLA4|Gene name: TNFRSF18	1493|8784	Clinical trial	Homo sapiens|Mus musculus	A vaccine adjuvant consisting of a plasmid DNA encoding sargramostim (a granulocyte macrophage-colony stimulating factor). Upon administration, expressed sargramostim may stimulate a cytotoxic T cell response enhancing the host immune response to a concomitantly administered melanoma vaccine.	26241951	PubMed:26241951		5194	VIOLIN: https://violinet.org/canvaxkb/vaccine_detail.php?c_vaccine_id=5194	https://github.com/vaccineontology/VO/issues/360	NCI: https://ncit.nci.nih.gov/ncitbrowser/ConceptReport.jsp?dictionary=NCI%20Thesaurus&code=C2430	NCT: https://clinicaltrials.gov/ct2/show/NCT01216436	Virginia He|Jimmy Guo|Jie Zheng|Oliver He
109	125	VO:0007108	Synchotrope TA2M Vaccine	Recombinant plasmid DNA vaccine	Melanoma Cancer	melanoma vaccine	VO:0000422			Research	Homo sapiens|Mus musculus	A recombinant plasmid DNA vaccine that encodes two peptides, tyrosinase 207�216 and tyrosinase 1�17, both of which are derived from human tyrosinase.	12833467	PubMed:12833467		4002	VIOLIN: https://violinet.org/canvaxkb/vaccine_detail.php?c_vaccine_id=4002	https://github.com/vaccineontology/VO/issues/406		NCT: https://clinicaltrials.gov/ct2/show/NCT00023647	Virginia He|Jimmy Guo|Jie Zheng|Oliver He
110	126	VO:0007109	Synchrotope TA2M Plasmid DNA Vaccine	DNA vaccine	Melanoma Cancer	melanoma vaccine	VO:0000422	Gene name: Tyrosinase	7299	Clinical trial	Homo sapiens|Mus musculus	A recombinant plasmid DNA vaccine encoding epitopes of tyrosinase with potential antineoplastic activity. Synchrotope TA2M vaccine contains a plasmid encoding 2 epitopes, amino acid sequences 207-216 and 1-17 of tyrosinase, a protein frequently expressed by melanoma cells. Vaccination with the TA2M plasmid DNA vaccine may induce the production of anti-tyrosinase antibodies as well as elicit a cyt…	12833467	PubMed:12833467		5218	VIOLIN: https://violinet.org/canvaxkb/vaccine_detail.php?c_vaccine_id=5218	https://github.com/vaccineontology/VO/issues/407	NCI: https://ncit.nci.nih.gov/ncitbrowser/ConceptReport.jsp?dictionary=NCI_Thesaurus&code=C2650	NCT: https://clinicaltrials.gov/ct2/show/NCT00023647	Virginia He|Jimmy Guo|Jie Zheng|Oliver He
111	127	VO:0007110	Synchrovax SEM Plasmid DNA Vaccine	DNA vaccine	Melanoma Cancer	melanoma vaccine	VO:0000422	Gene name: MLANA-Dupli|Gene name: Tyrosinase	2315|7299	Clinical trial	Homo sapiens|Mus musculus	A bivalent DNA vaccine encoding epitopes for both Melan-A (MART-1) and tyrosinase with potential antineoplastic activity. Synchrovax SEM plasmid DNA vaccine contains a plasmid pSEM that encodes 4 epitopes: Melan-A (26-35), Melan-A (31-96), tyrosinase (1-9), and tyrosinase (369-377). Both Melan-A and tyrosinase are tumor antigens associated with melanoma. Vaccination with this plasmid DNA vaccine …				5506	VIOLIN: https://violinet.org/canvaxkb/vaccine_detail.php?c_vaccine_id=5506	https://github.com/vaccineontology/VO/issues/408	NCI: https://ncit.nci.nih.gov/ncitbrowser/ConceptReport.jsp?dictionary=NCI_Thesaurus&code=C28549	NCT: https://clinicaltrials.gov/ct2/show/NCT00033228	Virginia He|Jimmy Guo|Jie Zheng|Oliver He
112	133	VO:0007111	Synthetic Melanoma-Associated Antigens Vaccine	Peptide vaccine	Melanoma Cancer	melanoma vaccine	VO:0000422	Gene name: PMEL - obsolete	6490	Clinical trial	Homo sapiens|Mus musculus	A cancer vaccine containing synthetic epitope peptides derived from melanoma tumor-associated antigens (TAAs), including melanoma-melanocyte antigen gp100(280-288), melanoma-associated antigen tyrosinase(1-9), and melanoma-associated antigen melan-A(27-35). Upon administration, synthetic melanoma-associated antigens vaccine may stimulate a cytotoxic T-lymphocyte immune response against melanoma c…	11874634	PubMed:11874634		5217	VIOLIN: https://violinet.org/canvaxkb/vaccine_detail.php?c_vaccine_id=5217	https://github.com/vaccineontology/VO/issues/411	NCI: https://ncit.nci.nih.gov/ncitbrowser/ConceptReport.jsp?dictionary=NCI%20Thesaurus&code=C48639	NCT: https://clinicaltrials.gov/ct2/show/NCT00116597	Virginia He|Jimmy Guo|Jie Zheng|Oliver He
113	142	VO:0007112	Tetravalent RNA-lipoplex Cancer Vaccine	Subunit vaccine	Melanoma Cancer	melanoma vaccine	VO:0000422	Gene name: MAGE-1	416115	Clinical trial	Homo sapiens	A RNA-lipoplex (RNA-LIP)-based cancer vaccine containing four naked ribonucleic acid (RNA)-drug products (DPs) RBL001.1, RBL002.2, RBL003.1, and RBL004.1 encoding the four melanoma-associated antigens (MAAs), the cancer-testis antigen NY-ESO-1, the human melanoma-associated antigen A3 (MAGE-A3), tyrosinase, and putative tyrosine-protein phosphatase (TPTE), encapsulated in liposomes, with potentia…	21093980	PubMed:21093980		5114	VIOLIN: https://violinet.org/canvaxkb/vaccine_detail.php?c_vaccine_id=5114		NCI: https://ncit.nci.nih.gov/ncitbrowser/ConceptReport.jsp?dictionary=NCI_Thesaurus&code=C122396	NCT: https://clinicaltrials.gov/ct2/show/NCT02410733	Virginia He|Jimmy Guo|Jie Zheng|Oliver He
114	144	VO:0007113	TLR-9/GM Vaccine	Peptide vaccine	Melanoma Cancer	melanoma vaccine	VO:0000422	Gene name: MLANA|Gene name: PMEL|Gene name: Tyrosinase	2315|6409|7299	Research	Homo sapiens		23090079	PubMed:23090079		4004	VIOLIN: https://violinet.org/canvaxkb/vaccine_detail.php?c_vaccine_id=4004				Virginia He|Jimmy Guo|Jie Zheng|Oliver He
115	146	VO:0007114	TriMixDC-MEL Vaccine	Dendritic cell vaccine	Melanoma Cancer	melanoma vaccine	VO:0000422			Clinical trial	Homo sapiens		23509826	PubMed:23509826		4075	VIOLIN: https://violinet.org/canvaxkb/vaccine_detail.php?c_vaccine_id=4075				Virginia He|Jimmy Guo|Jie Zheng|Oliver He
116	147	VO:0007115	TRP-2: 180-188 Peptide Vaccine	Peptide vaccine	Melanoma Cancer	melanoma vaccine	VO:0000422	Gene name: TRP-2	1638	Clinical trial	Homo sapiens	A recombinant peptide consisting of amino acid residues 180 to 188 of the tyrosinase-related protein 2 (TRP2). Expressed by cells of melanocyte origin, TRP2 is an enzyme involved in the process that converts tyrosinase to melanin pigments. Vaccination with TRP-2: 180-188 peptide may induce cytotoxic T lymphocyte (CTL) responses to melanoma cells.	16906394	PubMed:16906394		5325	VIOLIN: https://violinet.org/canvaxkb/vaccine_detail.php?c_vaccine_id=5325		NCI: https://ncit.nci.nih.gov/ncitbrowser/ConceptReport.jsp?dictionary=NCI_Thesaurus&code=C2815	NCT: https://clinicaltrials.gov/ct2/show/NCT00022438	Virginia He|Jimmy Guo|Jie Zheng|Oliver He
117	148	VO:0007116	TRP1(0RF3):1-9 Peptide Vaccine	Peptide vaccine	Melanoma Cancer	melanoma vaccine	VO:0000422	Gene name: TRP-1	22178	Clinical trial	Homo sapiens	A recombinant peptide consisting of amino acid residues 1 to 9 of the tyrosinase-related protein 1 (TRP1). Expressed by cells of melanocyte origin, TRP1 is an enzyme involved in the process that converts tyrosinase to melanin pigments. Vaccination with TRP1(0RF3):1-9 may stimulate cytotoxic T cell responses to melanoma cells.	8027058	PubMed:8027058		5487	VIOLIN: https://violinet.org/canvaxkb/vaccine_detail.php?c_vaccine_id=5487		NCI: https://ncit.nci.nih.gov/ncitbrowser/ConceptReport.jsp?dictionary=NCI_Thesaurus&code=C2816	NCT: https://clinicaltrials.gov/ct2/show/NCT00019383	Virginia He|Jimmy Guo|Jie Zheng|Oliver He
118	150	VO:0007117	Tyrosinase-KLH Vaccine	Peptide vaccine	Melanoma Cancer	melanoma vaccine	VO:0000422	Gene name: Tyrosinase	7299	Clinical trial	Homo sapiens	A peptide vaccine containing a tyrosinase epitope conjugated with keyhole lymphocyte hemocyanin (KLH) with potential antineoplastic activity. Tyrosinase, one of the melanoma differentiation antigens, is the rate-limiting enzyme for melanin synthesis. This tyrosine epitope is conjugated with KLH, which serves as an immunostimulant and a hapten carrier, to enhance immune recognition. Vaccination wi…	21143299	PubMed:21143299		5060	VIOLIN: https://violinet.org/canvaxkb/vaccine_detail.php?c_vaccine_id=5060		NCI: https://ncit.nci.nih.gov/ncitbrowser/ConceptReport.jsp?dictionary=NCI_Thesaurus&code=C2384	NCT: https://clinicaltrials.gov/ct2/show/NCT00028431	Virginia He|Jimmy Guo|Jie Zheng|Oliver He
119	151	VO:0007118	tyrosinase240-251S, 368-376D Vaccine	Peptide vaccine	Melanoma Cancer	melanoma vaccine	VO:0000422			Research			14581425	PubMed:14581425		3999	VIOLIN: https://violinet.org/canvaxkb/vaccine_detail.php?c_vaccine_id=3999				Virginia He|Jimmy Guo|Jie Zheng|Oliver He
120	158	VO:0007119	vaccinia melanoma cell lysates (VMCL) vaccine	other	Melanoma Cancer	melanoma vaccine	VO:0000422			Research		Immunotherapy with�VMCL�was not associated with a statistically significant improvement in OS or RFS, with CIs not ruling out important gains from such treatment.	12377961	PubMed:12377961		4007	VIOLIN: https://violinet.org/canvaxkb/vaccine_detail.php?c_vaccine_id=4007				Virginia He|Jimmy Guo|Jie Zheng|Oliver He
121	159	VO:0007120	Vaccinia Melanoma Oncolysates (VMO) Vaccine	other	Melanoma Cancer	melanoma vaccine	VO:0000422			Research			3155379	PubMed:3155379		4023	VIOLIN: https://violinet.org/canvaxkb/vaccine_detail.php?c_vaccine_id=4023				Virginia He|Jimmy Guo|Jie Zheng|Oliver He
122	161	VO:0007121	Vaccinia-GM-CSF Vaccine	Recombinant vector�vaccine	Melanoma Cancer	melanoma vaccine	VO:0000422	Gene name: Csf2-Mouse	12981	Clinical trial	Homo sapiens	A recombinant vaccinia virus that encodes granulocyte-macrophage colony stimulating factor (GM-CSF). By activating T-cells and macrophages, vaccination with recombinant vaccinia GM-CSF may enhance the host immune system response to poorly immunogenic tumors, resulting in decreased tumor growth.	8894677	PubMed:8894677		5508	VIOLIN: https://violinet.org/canvaxkb/vaccine_detail.php?c_vaccine_id=5508		NCI: https://ncit.nci.nih.gov/ncitbrowser/ConceptReport.jsp?dictionary=NCI_Thesaurus&code=C2674	NCT: https://clinicaltrials.gov/ct2/show/NCT00002817	Virginia He|Jimmy Guo|Jie Zheng|Oliver He
123	162	VO:0007122	Vaccinia-Tyrosinase Vaccine	Recombinant vector�vaccine	Melanoma Cancer	melanoma vaccine	VO:0000422	Gene name: Tyrosinase	7299	Clinical trial	Homo sapiens	A vaccine consisting of recombinant vaccinia virus, based on the modified vaccinia virus Ankara (MVA) that encodes the melanoma-associated antigen tyrosinase. Vaccination with vaccinia-tyrosinase may stimulate the host immune system to mount a cytotoxic T-cell response against tumor cells expressing tyrosinase. Tyrosinase is a melanoma-specific differentiation agent that catalyzes the synthesis o…				5223	VIOLIN: https://violinet.org/canvaxkb/vaccine_detail.php?c_vaccine_id=5223		NCI: https://ncit.nci.nih.gov/ncitbrowser/ConceptReport.jsp?dictionary=NCI_Thesaurus&code=C2531	NCT: https://clinicaltrials.gov/ct2/show/NCT00019734	Virginia He|Jimmy Guo|Jie Zheng|Oliver He
124	185	VO:0007123	Xenogeneic Tyrosinase DNA Vaccine	DNA�vaccine	Melanoma Cancer	melanoma vaccine	VO:0000422	Gene name: Tyrosinase	7299	Clinical trial	Homo sapiens	A plasmid DNA vaccine, encoding an epitope of mouse tyrosinase, with potential antineoplastic activity. Administered via intramuscular electroporation, vaccination with xenogeneic tyrosinase DNA vaccine may induce both humoral and cytotoxic lymphocyte (CTL) immune responses against melanoma cells that express tyrosinase, resulting in decreased tumor growth.	4019903	PubMed:4019903		5416	VIOLIN: https://violinet.org/canvaxkb/vaccine_detail.php?c_vaccine_id=5416		NCI: https://ncit.nci.nih.gov/ncitbrowser/ConceptReport.jsp?dictionary=NCI%20Thesaurus&code=C68839	NCT: https://clinicaltrials.gov/ct2/show/NCT00471133	Virginia He|Jimmy Guo|Jie Zheng|Oliver He
125	69	VO:0007124	Recombinant Adenovirus-hIFN-beta Vaccine	Recombinant vector vaccine	Mesothelioma Cancer	mesothelioma cancer vacine	VO:0005491	Gene name: IFNB1	3456	Clinical trial	Homo sapiens|Mus musculus	A recombinant replication-defective adenovirus which encodes the gene for the cytokine human interferon-beta (IFN-beta). Once inserted into and replicating in host tumor cells, recombinant adenovirus-hIFN-beta expresses human IFN-beta, which may stimulate an antiproliferative natural killer (NK) cell response against tumor cells and induce caspase-mediated tumor cell apoptosis.	19893592	PubMed:19893592		5510	VIOLIN: https://violinet.org/canvaxkb/vaccine_detail.php?c_vaccine_id=5510	https://github.com/vaccineontology/VO/issues/321	NCI: https://ncit.nci.nih.gov/ncitbrowser/ConceptReport.jsp?dictionary=NCI%20Thesaurus&code=C28550	NCT: https://clinicaltrials.gov/ct2/show/NCT00066404	Virginia He|Jimmy Guo|Jie Zheng|Oliver He
126	122	VO:0007125	Survivin Sur1M2 Peptide Vaccine	Peptide vaccine	Myeloma Cancer	myeloma cancer vaccine	VO:0005492	Gene name: TERT	7015	Clinical trial	Homo sapiens|Mus musculus	A modified recombinant nonapeptide (LMLGEFLKL) derived from the anti-apoptosis protein survivin with potential immunopotentiating and antineoplastic activities. Upon administration, survivin Sur1M2 peptide vaccine may elicit humoral and cellular immune responses against survivin-expressing cancers, resulting in decreased tumor cell proliferation and tumor cell death. The survivin protein inhibits…	29057249	PubMed:29057249		5265	VIOLIN: https://violinet.org/canvaxkb/vaccine_detail.php?c_vaccine_id=5265	https://github.com/vaccineontology/VO/issues/365	NCI: https://ncit.nci.nih.gov/ncitbrowser/ConceptReport.jsp?dictionary=NCI%20Thesaurus&code=C71741	NCT: https://clinicaltrials.gov/ct2/show/NCT00499577	Virginia He|Jimmy Guo|Jie Zheng|Oliver He
127	153	VO:0007126	Unconjugated Myeloma Ig Id Vaccine	Multipeptide vaccine	Myeloma Cancer	myeloma cancer vaccine	VO:0005492			Clinical trial	Homo sapiens	A vaccine consisting of myeloma-specific immunoglobulin that is not conjugated to a carrier molecule. Vaccination with unconjugated myeloma Ig Id may stimulate the host immune system to mount a cytotoxic T lymphocyte (CTL) response against myeloma cells, resulting in decreased tumor growth.	4108872	PubMed:4108872		5391	VIOLIN: https://violinet.org/canvaxkb/vaccine_detail.php?c_vaccine_id=5391		NCI: https://ncit.nci.nih.gov/ncitbrowser/ConceptReport.jsp?dictionary=NCI_Thesaurus&code=C2822	NCT: https://clinicaltrials.gov/ct2/show/NCT00001561	Virginia He|Jimmy Guo|Jie Zheng|Oliver He
128	180	VO:0007127	WT1 Analog Peptide Vaccine	Peptide�Vaccine	Myeloma Cancer	myeloma cancer vaccine	VO:0005492	Gene name: WT1	7490	Clinical trial	Homo sapiens	A peptide vaccine comprised of an epitope of human Wilms tumor 1 (WT-1) with potential antineoplastic activity. WT-1, a transcription factor, is overexpressed in most types of leukemia and in some solid cancers. Vaccination with the WT-1 analog peptide vaccine may induce a cytotoxic T-lymphocyte (CTL) response against WT-1 expressing cells, resulting in cell lysis and inhibition of cancer cell pr…	25802083	PubMed:25802083		5341	VIOLIN: https://violinet.org/canvaxkb/vaccine_detail.php?c_vaccine_id=5341		NCI: https://ncit.nci.nih.gov/ncitbrowser/ConceptReport.jsp?dictionary=NCI_Thesaurus&code=C64635	NCT: https://clinicaltrials.gov/ct2/show/NCT01827137	Virginia He|Jimmy Guo|Jie Zheng|Oliver He
129	182	VO:0007128	WT1 Peptide Vaccine WT2725	Peptide�Vaccine	Myeloma Cancer	myeloma cancer vaccine	VO:0005492	Gene name: WT1	7490	Clinical trial	Homo sapiens	A peptide cancer vaccine comprised of a peptide derived from Wilms tumor gene 1 (WT1) protein, with potential immunomodulating and antineoplastic activities. Upon administration, WT2725 may induce a specific cytotoxic T-lymphocyte (CTL) response against WT1-overexpressing tumor cells. WT1 protein, a zinc finger DNA-binding protein, is overexpressed in leukemic cells and in a vast number of non-he…				5027	VIOLIN: https://violinet.org/canvaxkb/vaccine_detail.php?c_vaccine_id=5027		NCI: https://ncit.nci.nih.gov/ncitbrowser/ConceptReport.jsp?dictionary=NCI%20Thesaurus&code=C102751	NCT: https://clinicaltrials.gov/ct2/show/NCT01621542	Virginia He|Jimmy Guo|Jie Zheng|Oliver He
130	184	VO:0007129	XBP1-US/XBP1-SP/CD138/CS1 Multipeptide Vaccine PVX-410	Multipeptide Vaccine	Myeloma Cancer	myeloma cancer vaccine	VO:0005492	Gene name: Xbp1|Gene name: SDC1|Gene name: SLAMF7	22433|6382|57823	Clinical trial	Homo sapiens	A cancer vaccine containing immunogenic, HLA-A2-specific epitopes derived from X-box�binding protein 1-unspliced (XBP1-US), XBP1-spliced (SP), syndecan-1 (CD138), and CS1 (CD2 subset 1, CRACC, SLAMF7, CD319) with potential immunomodulating and antineoplastic activities. Upon subcutaneous administration, XBP1-US/XBP1-SP/CD138/CS1 multipeptide vaccine PVX-410 may stimulate the immune system to indu…	30128502	PubMed:30128502		5415	VIOLIN: https://violinet.org/canvaxkb/vaccine_detail.php?c_vaccine_id=5415		NCI: https://ncit.nci.nih.gov/ncitbrowser/ConceptReport.jsp?dictionary=NCI%20Thesaurus&code=C103823	NCT: https://clinicaltrials.gov/ct2/show/NCT01718899	Virginia He|Jimmy Guo|Jie Zheng|Oliver He
131	17	VO:0007130	Ovapuldencel-T Vaccine	Recombinant vector vaccine	Ovarian Cancer	ovarian cancer vaccine	VO:0005493			Clinical trial	Homo sapiens|Mus musculus	A cancer vaccine consisting of autologous dendritic cells (DCs) loaded with autologous, lethally irradiated cancer cells and mixed with the cytokine granulocyte-macrophage colony stimulating factor (GM-CSF), with potential immunostimulatory and antineoplastic activities. Upon vaccination, ovapuldencel-T may stimulate the immune system to exert a cytotoxic T-lymphocyte (CTL) immune response agains…				5481	VIOLIN: https://violinet.org/canvaxkb/vaccine_detail.php?c_vaccine_id=5481	https://github.com/vaccineontology/VO/issues/71	NCI: https://ncit.nci.nih.gov/ncitbrowser/ConceptReport.jsp?dictionary=NCI%20Thesaurus&code=C113651	NCT: https://clinicaltrials.gov/ct2/show/NCT02033616	Virginia He|Jimmy Guo|Jie Zheng|Oliver He
132	18	VO:0007131	Ovarian Cancer Peptide Vaccine	Subunit vaccine	Ovarian Cancer	ovarian cancer vaccine	VO:0005493			Clinical trial	Homo sapiens|Mus musculus	A cancer vaccine comprised of synthetic peptides corresponding to naturally-occurring peptides derived from ovarian cancer cell antigens. Ovarian cancer peptide vaccine may elicit a cytotoxic T-cell response against tumor cells expressing the related ovarian cancer cell antigens.	20445345	PubMed:20445345		5502	VIOLIN: https://violinet.org/canvaxkb/vaccine_detail.php?c_vaccine_id=5502		NCI: https://ncit.nci.nih.gov/ncitbrowser/ConceptReport.jsp?dictionary=NCI%20Thesaurus&code=C48414	NCT: https://clinicaltrials.gov/ct2/show/NCT00091273	Virginia He|Jimmy Guo|Jie Zheng|Oliver He
133	19	VO:0007132	Ovarian Cancer Stem Cell/hTERT/Survivin mRNAs-loaded Autologous Dendritic Cell Vaccine	Recombinant vector vaccine	Ovarian Cancer	ovarian cancer vaccine	VO:0005493	Gene name: TERT	7015	Clinical trial	Homo sapiens	A cancer vaccine containing autologous dendritic cells (DCs) that are transfected with mRNAs extracted from amplified ovarian cancer stem cells, and mRNAs of the universal tumor antigens human telomerase reverse transcriptase (hTERT) and survivin with potential immunostimulatory and antineoplastic activities. Upon administration, ovarian cancer stem cell/hTERT/survivin mRNAs-loaded autologous DC-…				5403	VIOLIN: https://violinet.org/canvaxkb/vaccine_detail.php?c_vaccine_id=5403		NCI: https://ncit.nci.nih.gov/ncitbrowser/ConceptReport.jsp?dictionary=NCI%20Thesaurus&code=C96739	NCT: https://clinicaltrials.gov/ct2/show/NCT01334047	Virginia He|Jimmy Guo|Jie Zheng|Oliver He
134	20	VO:0007133	Ovarian Tumor Antigen-activated Autologous Dendritic Cell Vaccine	Recombinant vector vaccine	Ovarian Cancer	ovarian cancer vaccine	VO:0005493	Gene name: ITGB8|Gene name: JUP|Gene name: DDR1	3696|3728|780	Clinical trial	Homo sapiens	A dendritic cell (DC)-based cancer vaccine composed of autologous dendritic cells (DCs) activated with an ovarian tumor cell lysate containing tumor-associated antigens (TAAs) with potential immunostimulatory and antineoplastic activities. Upon administration, the ovarian tumor antigen-activated autologous DC vaccine may stimulate an anti-tumoral cytotoxic T-lymphocyte (CTL) response against ovar…	22862954	PubMed:22862954		5280	VIOLIN: https://violinet.org/canvaxkb/vaccine_detail.php?c_vaccine_id=5280		NCI: https://ncit.nci.nih.gov/ncitbrowser/ConceptReport.jsp?dictionary=NCI%20Thesaurus&code=C115105	NCT: https://clinicaltrials.gov/ct2/show/NCT02107950	Virginia He|Jimmy Guo|Jie Zheng|Oliver He
135	24	VO:0007134	P53-Synthetic Long Peptides Vaccine	Peptide vaccine	Ovarian Cancer	ovarian cancer vaccine	VO:0005493	Gene name: TP53	7157	Clinical trial	Homo sapiens|Mus musculus	A peptide vaccine consisting of 10 synthetic long peptides (SLPs), 25-30 amino acids in size and derived from the middle portion of p53 (amino acids 70-251), mixed with the adjuvant Montanide ISA-51 with potential immunostimulatory and antitumor activities. Upon administration, p53 synthetic long peptide (70-251) vaccine may stimulate the host immune system to mount a cytotoxic T-cell lymphocyte …	26334096	PubMed:26334096		5278	VIOLIN: https://violinet.org/canvaxkb/vaccine_detail.php?c_vaccine_id=5278	https://github.com/vaccineontology/VO/issues/59	NCI: https://ncit.nci.nih.gov/ncitbrowser/ConceptReport.jsp?dictionary=NCI%20Thesaurus&code=C82420	NCT: https://clinicaltrials.gov/ct2/show/NCT00844506	Virginia He|Jimmy Guo|Jie Zheng|Oliver He
136	25	VO:0007135	PA-1-STK Ovarian Carcinoma Vaccine	Multipeptide vaccine	Ovarian Cancer	ovarian cancer vaccine	VO:0005493	Gene name: PAGR1	79447	Clinical trial	Homo sapiens|Mus musculus	A cell-based cancer vaccine with potential antineoplastic activity. PA-1-STK ovarian carcinoma vaccine is produced by transducing the ovarian cancer cell line, PA-1, with the herpes simplex thymidine kinase (HSV-tk) gene, resulting in a cell line, PA-1-STK, that permanently expresses the HSV tk gene. Upon transfection into malignant cells, this vaccine is capable of sensitizing tumor cells in res…	7578411	PubMed:7578411		5245	VIOLIN: https://violinet.org/canvaxkb/vaccine_detail.php?c_vaccine_id=5245	https://github.com/vaccineontology/VO/issues/57	NCI: https://ncit.nci.nih.gov/ncitbrowser/ConceptReport.jsp?dictionary=NCI%20Thesaurus&code=C2428	NCT: https://clinicaltrials.gov/ct2/show/NCT00006216	Virginia He|Jimmy Guo|Jie Zheng|Oliver He
137	33	VO:0007136	Pexastimogene-devacirepvec Vaccine	Recombinant vector vaccine	Ovarian Cancer	ovarian cancer vaccine	VO:0005493	Gene name: hGM-CSF	1437	Clinical trial	Homo sapiens|Mus musculus	An oncolytic thymidine kinase (TK)-deleted vaccinia poxvirus expressing human GM-CSF (hGM-CSF) with antineoplastic activity. Upon intratumoral or intravenous administration, pexastimogene devacirepvec selectively infects and lyses tumor cells. While vaccinia displays a natural tumor cell tropism, deletion of the TK gene increases the tumor selectivity of vaccinia by limiting viral replication to …	31413923	PubMed:31413923		5078	VIOLIN: https://violinet.org/canvaxkb/vaccine_detail.php?c_vaccine_id=5078	https://github.com/vaccineontology/VO/issues/119	NCI: https://ncit.nci.nih.gov/ncitbrowser/ConceptReport.jsp?dictionary=NCI_Thesaurus&code=C71533	NCT: https://clinicaltrials.gov/ct2/show/NCT02562755	Virginia He|Jimmy Guo|Jie Zheng|Oliver He
138	58	VO:0007137	pUMVC3-hIGFBP-2 Multi-Epitope Plasmid DNA Vaccine	DNA vaccine	Ovarian Cancer	ovarian cancer vaccine	VO:0005493	Gene name: hIGFBP-2	3484	Clinical trial	Homo sapiens|Mus musculus	A plasmid DNA vaccine containing mammalian expression vector pUMVC3, encoding epitopes of human insulin-like growth factor-binding protein 2 (hIGFBP-2) with potential immunostimulating and antineoplastic activities. Upon vaccination, pUMVC3-hIGFBP-2 multi-epitope plasmid DNA vaccine may activate the immune system to mount a cytotoxic T-lymphocyte (CTL) response against hIGFBP-2-expressing cells. …	17102977	PubMed:17102977		5365	VIOLIN: https://violinet.org/canvaxkb/vaccine_detail.php?c_vaccine_id=5365	https://github.com/vaccineontology/VO/issues/186	NCI: https://ncit.nci.nih.gov/ncitbrowser/ConceptReport.jsp?dictionary=NCI%20Thesaurus&code=C95727	NCT: https://clinicaltrials.gov/ct2/show/NCT01322802	Virginia He|Jimmy Guo|Jie Zheng|Oliver He
139	112	VO:0007138	Retroviral Vector MFGS-MOv18-gamma Vaccine	Recombinant vector vaccine	Ovarian Cancer	ovarian cancer vaccine	VO:0005493	Gene name: FOLR1	2348	Clinical trial	Homo sapiens|Mus musculus	A recombinant retrovirus containing the modified murine retroviral vector MFG-S encoding a chimeric construct, MOv18-gamma. MOv18 is a murine monoclonal antibody developed against epitope of human folate binding protein, which is overexpressed on more than 90% of non-mucinous epithelial ovarian neoplasms. The chimeric construct (MOv18-gamma) encodes the variable region of MOv18 antibody, and the …				5131	VIOLIN: https://violinet.org/canvaxkb/vaccine_detail.php?c_vaccine_id=5131	https://github.com/vaccineontology/VO/issues/356	NCI: https://ncit.nci.nih.gov/ncitbrowser/ConceptReport.jsp?dictionary=NCI_Thesaurus&code=C29192		Virginia He|Jimmy Guo|Jie Zheng|Oliver He
140	113	VO:0007139	rF-MUC1(DF3)/TRICOM Vaccine	Recombinant vector vaccine	Pancreatic Cancer	pancreatic cancer vaccine	VO:0005430	Gene name: MUC1	4582	Clinical trial	Homo sapiens|Mus musculus	A fowlpox vaccine containing the tumor-associated antigen mucin-1 (MUC1), found in pancreatic tumor cells, and a TRIad of COstimulatory Molecules (B7-1, ICAM-1 and LFA-3; TRICOM), which is designed to enhance antigen presentation and activation of immune responses critical for tumor destruction. Vaccination with this agent may elicit a host immune response against MUC1-expressing tumor cells.				5477	VIOLIN: https://violinet.org/canvaxkb/vaccine_detail.php?c_vaccine_id=5477	https://github.com/vaccineontology/VO/issues/357	NCI: https://ncit.nci.nih.gov/ncitbrowser/ConceptReport.jsp?dictionary=NCI_Thesaurus&code=C29558		Virginia He|Jimmy Guo|Jie Zheng|Oliver He
141	117	VO:0007140	Sargramostim Plasmid DNA Pancreatic Tumor Cell Vaccine	DNA vaccine	Pancreatic Cancer	pancreatic cancer vaccine	VO:0005430	Gene name: GM-CSF	100137216	Clinical trial	Homo sapiens|Mus musculus	A whole cell vaccine comprised of irradiated allogenic pancreatic tumor cells transfected with a plasmid DNA encoding human sargramostim (GM-CSF). Vaccination results in expression of GM-CSF, which induces proliferation and differentiation hematopoietic lineage cells as well as stimulating macrophage and dendritic cell functions in antigen presentation and antitumor cell-mediated immunity. Furthe…				5340	VIOLIN: https://violinet.org/canvaxkb/vaccine_detail.php?c_vaccine_id=5340		NCI: https://ncit.nci.nih.gov/ncitbrowser/ConceptReport.jsp?dictionary=NCI%20Thesaurus&code=C2445	NCT: https://clinicaltrials.gov/ct2/show/NCT00389610	Virginia He|Jimmy Guo|Jie Zheng|Oliver He
142	165	VO:0007141	VEGFR1-1084 Peptide Vaccine	Peptide�Vaccine	Pancreatic Cancer	pancreatic cancer vaccine	VO:0005430	Gene name: FLT1	2321	Clinical trial	Homo sapiens	A peptide vaccine containing an HLA-A*2402-restricted epitope of vascular endothelial growth factor receptor 1 (VEGFR1 or Flt-1) with potential immunostimulating, antiangiogenic, and antineoplastic activities. Upon vaccination, VEGFR1-1084 peptide vaccine may stimulate a cytotoxic T lymphocyte (CTL) response against VEGFR1-expressing endothelial cells of the tumor microvasculature, which may inhi…	26190488	PubMed:26190488		5214	VIOLIN: https://violinet.org/canvaxkb/vaccine_detail.php?c_vaccine_id=5214		NCI: https://ncit.nci.nih.gov/ncitbrowser/ConceptReport.jsp?dictionary=NCI%20Thesaurus&code=C77895	NCT: https://clinicaltrials.gov/ct2/show/NCT00655785	Virginia He|Jimmy Guo|Jie Zheng|Oliver He
143	166	VO:0007142	VEGFR2-169 Peptide Vaccine	Peptide�Vaccine	Pancreatic Cancer	pancreatic cancer vaccine	VO:0005430	Gene name: Kdr	16542	Clinical trial	Homo sapiens	A peptide vaccine containing an HLA-A*2402-restricted epitope of vascular endothelial growth factor receptor (VEGFR) 2 with potential immunostimulatory and antineoplastic activities. Upon administration, VEGFR2-169 peptide vaccine may stimulate a cytotoxic T lymphocyte (CTL) response against VEGFR2-expressing tumor cells. VEGFR2, a receptor tyrosine kinase, is overexpressed by a variety of tumor …	15930316	PubMed:15930316		5419	VIOLIN: https://violinet.org/canvaxkb/vaccine_detail.php?c_vaccine_id=5419		NCI: https://ncit.nci.nih.gov/ncitbrowser/ConceptReport.jsp?dictionary=NCI%20Thesaurus&code=C74090	NCT: https://clinicaltrials.gov/ct2/show/NCT00639925	Virginia He|Jimmy Guo|Jie Zheng|Oliver He
144	9	VO:0007143	NY-ESO-1/LAGE-1 peptide vaccine	Multipeptide vaccine	Prostate Cancer	prostate cancer vaccine	VO:0005425	Gene name: CTAG1B|Gene name: CTAG2	1485|30848	Clinical trial	Homo sapiens|Mus musculus	A cancer vaccine containing HLA class I- and II-binding peptides derived from the NY-ESO-1/LAGE-1 cancer/testis antigen with potential immunostimulatory and antineoplastic activities. Upon administration, NY-ESO-1/LAGE-1 HLA class I/II peptide vaccine may induce a cytotoxic immune response against tumor cells that over-express NY-ESO-1/LAGE-1. Rarely expressed by normal cells, the NY-ESO-1/LAGE-1…	21131422	PubMed:21131422		5379	VIOLIN: https://violinet.org/canvaxkb/vaccine_detail.php?c_vaccine_id=5379	https://github.com/vaccineontology/VO/issues/111	NCI: https://ncit.nci.nih.gov/ncitbrowser/ConceptReport.jsp?dictionary=NCI%20Thesaurus&code=C74066	NCT: https://clinicaltrials.gov/ct2/show/NCT00616291	Virginia He|Jimmy Guo|Jie Zheng|Oliver He
145	42	VO:0007144	Primary Prostate Cancer Tissue/hTERT/Survivin mRNA-loaded Autologous Dendritic Cell Vaccine	Recombinant vector vaccine	Prostate Cancer	prostate cancer vaccine	VO:0005425	Gene name: TERT	7015	Clinical trial	Homo sapiens	An autologous dendritic cell (DCs) vaccine targeting prostate cancer with immunostimulating activity. The autologous DC vaccine is prepared via transfecting DCs with mRNAs extracted from primary prostate cancer tissue, and mRNAs of human telomerase reverse transcriptase (hTERT) and survivin. Upon administration, this DC vaccine may elicit a potent cytotoxic T-cell (CTL) response against prostate …	30505813	PubMed:30505813		5205	VIOLIN: https://violinet.org/canvaxkb/vaccine_detail.php?c_vaccine_id=5205		NCI: https://ncit.nci.nih.gov/ncitbrowser/ConceptReport.jsp?dictionary=NCI%20Thesaurus&code=C95771	NCT: https://clinicaltrials.gov/ct2/show/NCT00345293	Virginia He|Jimmy Guo|Jie Zheng|Oliver He
146	44	VO:0007145	Prostate cancer DNA vaccine pDOM-PSMA27 encoding PSMA	DNA vaccine	Prostate Cancer	prostate cancer vaccine	VO:0005425			Research	Homo sapiens	This DNA vaccine expressed prostate-specific membrane antigen (PSMA)	22729556	PubMed:22729556		3710	VIOLIN: https://violinet.org/canvaxkb/vaccine_detail.php?c_vaccine_id=3710				Virginia He|Jimmy Guo|Jie Zheng|Oliver He
147	45	VO:0007146	Prostate Cancer Vaccine ONY-P1	Recombinant vector vaccine	Prostate Cancer	prostate cancer vaccine	VO:0005425	Gene name: CD40	959	Clinical trial	Homo sapiens|Mus musculus	A cell-based vaccine derived from prostate cancer with potential immunopotentiating and antineoplastic activities. Prostate cancer vaccine ONY-P1 is derived from three irradiated allogeneic prostate cancer cell lines that represent different stages of prostate cancer and express a broad range of prostate and prostate cancer antigens. Upon administration, this vaccine may stimulate a host immune r…	22932804	PubMed:22932804		5351	VIOLIN: https://violinet.org/canvaxkb/vaccine_detail.php?c_vaccine_id=5351	https://github.com/vaccineontology/VO/issues/141	NCI: https://ncit.nci.nih.gov/ncitbrowser/ConceptReport.jsp?dictionary=NCI%20Thesaurus&code=C71723	NCT: https://clinicaltrials.gov/ct2/show/NCT00514072	Virginia He|Jimmy Guo|Jie Zheng|Oliver He
148	46	VO:0007147	Prostate Tumor Antigen-activated Autologous Dendritic Cell Vaccine	Recombinant vector vaccine	Prostate Cancer	prostate cancer vaccine	VO:0005425	Gene name: KLK3	354	Clinical trial	Homo sapiens	A dendritic cell (DC)-based cancer vaccine composed of autologous dendritic cells (DCs) activated with a prostate tumor cell lysate containing tumor-associated antigens (TAAs) with potential immunostimulatory and antineoplastic activities. Upon administration, the prostate tumor antigen-activated autologous DC vaccine may stimulate an anti-tumoral cytotoxic T-lymphocyte (CTL) response against pro…	27683469	PubMed:27683469		5132	VIOLIN: https://violinet.org/canvaxkb/vaccine_detail.php?c_vaccine_id=5132		NCI: https://ncit.nci.nih.gov/ncitbrowser/ConceptReport.jsp?dictionary=NCI%20Thesaurus&code=C115106	NCT: https://clinicaltrials.gov/ct2/show/NCT02111577	Virginia He|Jimmy Guo|Jie Zheng|Oliver He
149	47	VO:0007148	PROSTVAC-Contaminated W/ BVDV vaccine	other	Prostate Cancer	prostate cancer vaccine	VO:0005425	Gene name: KLK3	354	Clinical trial	Homo sapiens|Mus musculus	A vaccinia virus carrying a copy of the human gene encoding prostate-specific antigen (PSA), contaminated with bovine viral diarrhea virus (BVDV).	27683469	PubMed:27683469		5260	VIOLIN: https://violinet.org/canvaxkb/vaccine_detail.php?c_vaccine_id=5260	https://github.com/vaccineontology/VO/issues/142	NCI: https://ncit.nci.nih.gov/ncitbrowser/ConceptReport.jsp?dictionary=NCI_Thesaurus&code=C29334		Virginia He|Jimmy Guo|Jie Zheng|Oliver He
150	48	VO:0007149	PSA Prostate Cancer Vaccine	Peptide vaccine	Prostate Cancer	prostate cancer vaccine	VO:0005425	Gene name: KLK3	354	Clinical trial	Homo sapiens|Mus musculus	A peptide vaccine containing the prostate specific antigen (PSA) with potential antineoplastic activity. PSA, a glycoprotein secreted by prostatic epithelial and ductal cells, is overexpressed in prostate cancer cells and is used as a tumor marker for both diagnosis and treatment evaluation. Vaccination with PSA peptide vaccine may produce anti-PSA antibodies as well as elicit a cytotoxic T-cell …	27683469	PubMed:27683469		5087	VIOLIN: https://violinet.org/canvaxkb/vaccine_detail.php?c_vaccine_id=5087	https://github.com/vaccineontology/VO/issues/143	NCI: https://ncit.nci.nih.gov/ncitbrowser/ConceptReport.jsp?dictionary=NCI%20Thesaurus&code=C2497	NCT: https://clinicaltrials.gov/ct2/show/NCT00015977	Virginia He|Jimmy Guo|Jie Zheng|Oliver He
151	49	VO:0007150	PSA RNA-Pulsed Dendritic Cell Vaccine	Recombinant vector vaccine	Prostate Cancer	prostate cancer vaccine	VO:0005425	Gene name: KLK3	354	Clinical trial	Homo sapiens|Mus musculus	An autologous dendritic cell vaccine with potential immunostimulatory activity. Dendritic cells harvested from a prostate cancer patient are transfected with the mRNA encoding for prostate specific antigen (PSA), a tumor marker secreted by prostatic epithelial and ductal cells. When reintroduced back to the patient, these PSA RNA pulsed autologous dendritic cells may elicit a cytotoxic T-cell (CT…	14711334	PubMed:14711334		5022	VIOLIN: https://violinet.org/canvaxkb/vaccine_detail.php?c_vaccine_id=5022	https://github.com/vaccineontology/VO/issues/144	NCI: https://ncit.nci.nih.gov/ncitbrowser/ConceptReport.jsp?dictionary=NCI%20Thesaurus&code=C2236	NCT: https://clinicaltrials.gov/ct2/show/NCT00004211	Virginia He|Jimmy Guo|Jie Zheng|Oliver He
152	50	VO:0007151	PSA-OP Peptide Vaccine	Peptide vaccine	Prostate Cancer	prostate cancer vaccine	VO:0005425	Gene name: KLK3	354	Clinical trial	Homo sapiens|Mus musculus	A 30-residue prostate specific antigen (PSA) oligoepitope peptide (OP) vaccine with potential antineoplastic activity. PSA-OP peptide vaccine contains the PSA-1 and PSA-3 HLA-A2 epitopes and the PSA-9 HLA-class I-A3 epitope joined by peptide linker sequences. In an animal model, vaccination with this agent has been shown to elicit a cytotoxic T-lymphocyte immune response.	9743387	PubMed:9743387		5234	VIOLIN: https://violinet.org/canvaxkb/vaccine_detail.php?c_vaccine_id=5234	https://github.com/vaccineontology/VO/issues/179	NCI: https://ncit.nci.nih.gov/ncitbrowser/ConceptReport.jsp?dictionary=NCI%20Thesaurus&code=C29337		Virginia He|Jimmy Guo|Jie Zheng|Oliver He
153	51	VO:0007152	PSA-PAP/KLH-pulsed Autologous Dendritic Cell Vaccine	Recombinant vector vaccine	Prostate Cancer	prostate cancer vaccine	VO:0005425	Gene name: Acpp	56318	Clinical trial	Homo sapiens	A cell-based cancer vaccine composed of autologous dendritic cells (DCs) pulsed with the prostate-specific tumor associated antigens (TAAs) prostate specific antigen (PSA) and prostate acid phosphatase (PAP), and conjugated to the immunostimulant keyhole limpet hemocyanin (KLH), with potential immunostimulatory and antineoplastic activities. Upon administration, prostate cancer antigen/KLH-pulsed…	12487060	PubMed:12487060		5353	VIOLIN: https://violinet.org/canvaxkb/vaccine_detail.php?c_vaccine_id=5353		NCI: https://ncit.nci.nih.gov/ncitbrowser/ConceptReport.jsp?dictionary=NCI%20Thesaurus&code=C92573	NCT: https://clinicaltrials.gov/ct2/show/NCT01171729	Virginia He|Jimmy Guo|Jie Zheng|Oliver He
154	52	VO:0007153	PSA/IL-2/GM-CSF Vaccine	Subunit vaccine	Prostate Cancer	prostate cancer vaccine	VO:0005425	Gene name: IL-2|Gene name: GM-CSF	3558|1437	Clinical trial	Homo sapiens|Mus musculus	A prostate cancer vaccine containing prostate specific antigen (PSA) combined with the cytokines, interleukin-2 (IL-2) and granulocyte macrophage-colony-stimulating factor (GM-CSF), with potential antineoplastic activity. Upon intradermal vaccination, PSA/IL-2/GM-CSF vaccine may activate the immune system to induce a cytotoxic T-cell (CTL) response against prostate cancer cells expressing this an…	12487060	PubMed:12487060		5109	VIOLIN: https://violinet.org/canvaxkb/vaccine_detail.php?c_vaccine_id=5109	https://github.com/vaccineontology/VO/issues/180	NCI: https://ncit.nci.nih.gov/ncitbrowser/ConceptReport.jsp?dictionary=NCI%20Thesaurus&code=C114289	NCT: https://clinicaltrials.gov/ct2/show/NCT02058680	Virginia He|Jimmy Guo|Jie Zheng|Oliver He
155	53	VO:0007154	PSA/PSMA DNA Plasmid INO-5150 vaccine	DNA vaccine	Prostate Cancer	prostate cancer vaccine	VO:0005425	Gene name: FOLH1	2346	Clinical trial	Homo sapiens|Mus musculus	A plasmid DNA vaccine encoding the tumor-associated antigens (TAAs) prostate-specific antigen (PSA) and prostate-specific membrane antigen (PSMA), with potential immunoactivating and antineoplastic activities. Upon intramuscular delivery and electroporation of the PSA/PSMA DNA plasmid INO-5150, both PSA and PSMA are translated in cells which then activate the immune system. This induces cytotoxic…	32208168	PubMed:32208168		5252	VIOLIN: https://violinet.org/canvaxkb/vaccine_detail.php?c_vaccine_id=5252	https://github.com/vaccineontology/VO/issues/181	NCI: https://ncit.nci.nih.gov/ncitbrowser/ConceptReport.jsp?dictionary=NCI%20Thesaurus&code=C123283	NCT: https://clinicaltrials.gov/ct2/show/NCT02514213	Virginia He|Jimmy Guo|Jie Zheng|Oliver He
156	54	VO:0007155	PSA:154-163 Peptide vaccine	Peptide vaccine	Prostate Cancer	prostate cancer vaccine	VO:0005425	Gene name: MUC1	4582	Clinical trial	Homo sapiens|Mus musculus	A synthetic peptide based on sequence corresponding to positions 154-163 of the amino acids of prostate-specific antigen (PSA), VISNDVCAQV. Upon administration, PSA:154-163 peptide vaccine may elicit a cytotoxic T-cell response against tumor cells that express PSA.	19483644	PubMed:19483644		5106	VIOLIN: https://violinet.org/canvaxkb/vaccine_detail.php?c_vaccine_id=5106	https://github.com/vaccineontology/VO/issues/182	NCI: https://ncit.nci.nih.gov/ncitbrowser/ConceptReport.jsp?dictionary=NCI_Thesaurus&code=C2798	NCT: https://clinicaltrials.gov/ct2/show/NCT00004156	Virginia He|Jimmy Guo|Jie Zheng|Oliver He
157	55	VO:0007156	PSA:154-163(155L) Peptide Vaccine	Peptide vaccine	Prostate Cancer	prostate cancer vaccine	VO:0005425	Gene name: KLK3	354	Clinical trial	Homo sapiens|Mus musculus	A cancer vaccine comprised of a synthetic peptide with an amino acid sequence corresponding to positions 154-163 of the amino acid sequence for prostate-specific antigen (PSA) with a leucine substitution at position 155. Upon administration, PSA:154-163(155L) peptide vaccine may elicit a cytotoxic T-cell response against tumor cells that express PSA.	19483644	PubMed:19483644		5155	VIOLIN: https://violinet.org/canvaxkb/vaccine_detail.php?c_vaccine_id=5155	https://github.com/vaccineontology/VO/issues/183	NCI: https://ncit.nci.nih.gov/ncitbrowser/ConceptReport.jsp?dictionary=NCI%20Thesaurus&code=C29338	NCT: https://clinicaltrials.gov/ct2/show/NCT00109811	Virginia He|Jimmy Guo|Jie Zheng|Oliver He
158	56	VO:0007157	PSMA/TARP Peptide Vaccine	Peptide vaccine	Prostate Cancer	prostate cancer vaccine	VO:0005425	Gene name: KLK3	354	Clinical trial	Homo sapiens|Mus musculus	A peptide-based cancer vaccine containing epitopes of T cell receptor gamma-chain alternate reading frame protein (TARP) and prostate-specific membrane antigen (PSMA) in combination with a Poly IC-LC immunoadjuvant, with potential antineoplastic activity. Upon administration, PSMA/TARP peptide vaccine may stimulate a host cytotoxic T-cell (CTL) response against TARP- and PSMA-expressing tumor cel…	34494382	PubMed:34494382		5052	VIOLIN: https://violinet.org/canvaxkb/vaccine_detail.php?c_vaccine_id=5052	https://github.com/vaccineontology/VO/issues/184	NCI: https://ncit.nci.nih.gov/ncitbrowser/ConceptReport.jsp?dictionary=NCI%20Thesaurus&code=C78819	NCT: https://clinicaltrials.gov/ct2/show/NCT00694551	Virginia He|Jimmy Guo|Jie Zheng|Oliver He
159	57	VO:0007158	pTVG-HP Plasmid DNA Vaccine	DNA vaccine	Prostate Cancer	prostate cancer vaccine	VO:0005425	Gene name: ACP3	55	Clinical trial	Homo sapiens|Mus musculus	A cancer vaccine containing plasmid DNA encoding human prostatic acid phosphatase (PAP) (pTVG-HP) with potential immunostimulatory and antineoplastic activities. Upon administration, pTVG-HP plasmid DNA vaccine may stimulate the host immune system to generate a cytotoxic T lymphocyte (CTL) response against PAP-expressing prostate cancer cells. PAP or prostatic specific acid phosphatase (PSAP) is …	17102977	PubMed:17102977		5535	VIOLIN: https://violinet.org/canvaxkb/vaccine_detail.php?c_vaccine_id=5535	https://github.com/vaccineontology/VO/issues/185	NCI: https://ncit.nci.nih.gov/ncitbrowser/ConceptReport.jsp?dictionary=NCI%20Thesaurus&code=C82407	NCT: https://clinicaltrials.gov/ct2/show/NCT02499835	Virginia He|Jimmy Guo|Jie Zheng|Oliver He
160	59	VO:0007159	pVAXrcPSAv53l DNA Vaccine	DNA vaccine	Prostate Cancer	prostate cancer vaccine	VO:0005425	Gene name: KLK3	354	Clinical trial	Homo sapiens|Mus musculus	A cancer�vaccine�containing xenogenic�DNA�from rhesus macaque (Macaca mulatta) that encodes prostate specific antigen (PSA) with potential immunostimulating and antineoplastic activities. Upon repeated intradermal administration via electroporation,�pVAXrcPSAv53l�vaccine�may induce a cytotoxic T-lymphocyte (CTL) response against PSA-expressing prostate cancer cells. Rhesus PSA is 89% homologous t…				5092	VIOLIN: https://violinet.org/canvaxkb/vaccine_detail.php?c_vaccine_id=5092	https://github.com/vaccineontology/VO/issues/187	NCI: https://ncit.nci.nih.gov/ncitbrowser/ConceptReport.jsp?dictionary=NCI_Thesaurus&code=C82352	NCT: https://clinicaltrials.gov/ct2/show/NCT00859729	Virginia He|Jimmy Guo|Jie Zheng|Oliver He
161	82	VO:0007160	Recombinant Fowlpox-Prostate Specific Antigen Vaccine	Recombinant vector vaccine	Prostate Cancer	prostate cancer vaccine	VO:0005425	Gene name: KLK3	354	Clinical trial	Homo sapiens|Mus musculus	A cancer vaccine consisting of a recombinant fowlpox virus encoding human prostate-specific antigen (PSA). Administration of this agent may stimulate a cytotoxic T cell response against PSA-expressing tumor cells. Fowlpox virus is an attractive vector because its genome is easy to manipulate and it is replication incompetent in mammalian cells.	17707059	PubMed:17707059		4988	VIOLIN: https://violinet.org/canvaxkb/vaccine_detail.php?c_vaccine_id=4988	https://github.com/vaccineontology/VO/issues/333	NCI: https://ncit.nci.nih.gov/ncitbrowser/ConceptReport.jsp?dictionary=NCI%20Thesaurus&code=C2675	NCT: https://clinicaltrials.gov/ct2/show/NCT00005039	Virginia He|Jimmy Guo|Jie Zheng|Oliver He
162	83	VO:0007161	Recombinant Fowlpox-PSA(L155)/TRICOM Vaccine	Recombinant vector vaccine	Prostate Cancer	prostate cancer vaccine	VO:0005425	Gene name: KLK3|Gene name: Cd80|Gene name: ICAM1|Gene name: CD58	354|12519|3383|965	Clinical trial	Homo sapiens|Mus musculus	A cancer vaccine consisting of a recombinant fowlpox virus encoding fragment of human prostate-specific antigen (PSA), PSA:154-163 (155L), and a TRIad of COstimulatory Molecules (B7-1, ICAM-1 and LFA-3) (TRICOM). Administration of this agent may induce a cytotoxic T cell response against PSA-expressing tumor cells. Dendritic cells infected with TRICOM vectors greatly enhance naive T-cell activati…	16390546	PubMed:16390546		5434	VIOLIN: https://violinet.org/canvaxkb/vaccine_detail.php?c_vaccine_id=5434	https://github.com/vaccineontology/VO/issues/333	NCI: https://ncit.nci.nih.gov/ncitbrowser/ConceptReport.jsp?dictionary=NCI%20Thesaurus&code=C38708	NCT: https://clinicaltrials.gov/ct2/show/NCT00108732	Virginia He|Jimmy Guo|Jie Zheng|Oliver He
163	84	VO:0007162	Recombinant Fowlpox-TRICOM Vaccine	Recombinant vector vaccine	Prostate Cancer	prostate cancer vaccine	VO:0005425	Gene name: Cd80|Gene name: ICAM1|Gene name: CD58	12519|3383|965	Clinical trial	Homo sapiens|Mus musculus	A cancer vaccine comprised of a recombinant fowlpox virus vector encoding TRICOM. TRICOM is comprised of three co-stimulatory molecule transgenes (B7-1, ICAM-1 and LFA-3) that may enhance antigen presentation and activate cytotoxic T-cells. Fowlpox virus is an attractive vector because its genome is easy to manipulate and it is replication incompetent in mammalian cells.				5253	VIOLIN: https://violinet.org/canvaxkb/vaccine_detail.php?c_vaccine_id=5253	https://github.com/vaccineontology/VO/issues/132	NCI: https://ncit.nci.nih.gov/ncitbrowser/ConceptReport.jsp?dictionary=NCI%20Thesaurus&code=C2667	NCT: https://clinicaltrials.gov/ct2/show/NCT00450619	Virginia He|Jimmy Guo|Jie Zheng|Oliver He
164	94	VO:0007163	Recombinant Vaccinia PSA Vaccine	Recombinant�vector�vaccine	Prostate Cancer	prostate cancer vaccine	VO:0005425	Gene name: KLK3	354	Clinical trial	Homo sapiens|Mus musculus	A vaccine consisting of recombinant vaccinia virus encoding prostate specific antigen (PSA). Vaccination with recombinant vaccinia prostate-specific antigen vaccine stimulates the host immune system to mount a cytotoxic T-cell response against tumor cells expressing PSA.	12242725	PubMed:12242725		5154	VIOLIN: https://violinet.org/canvaxkb/vaccine_detail.php?c_vaccine_id=5154	https://github.com/vaccineontology/VO/issues/339	NCI: https://ncit.nci.nih.gov/ncitbrowser/ConceptReport.jsp?dictionary=NCI_Thesaurus&code=C2433	NCT: https://clinicaltrials.gov/ct2/show/NCT02649439	Virginia He|Jimmy Guo|Jie Zheng|Oliver He
165	104	VO:0007164	Recombinant Vaccinia-Prostate Specific Antigen Vaccine	Recombinant�vector vaccine	Prostate Cancer	prostate cancer vaccine	VO:0005425	Gene name: KLK3	354	Clinical trial	Homo sapiens|Mus musculus	A recombinant vaccinia virus encoding prostate-specific antigen (PSA). Vaccination with recombinant vaccinia-PSA may stimulate the host immune system to mount a cytotoxic T lymphocyte (CTL) response against tumor cells positive for PSA, which may decrease tumor growth.	12242725	PubMed:12242725		5302	VIOLIN: https://violinet.org/canvaxkb/vaccine_detail.php?c_vaccine_id=5302	https://github.com/vaccineontology/VO/issues/350	NCI: https://ncit.nci.nih.gov/ncitbrowser/ConceptReport.jsp?dictionary=NCI_Thesaurus&code=C29945	NCT: https://clinicaltrials.gov/ct2/show/NCT00005039	Virginia He|Jimmy Guo|Jie Zheng|Oliver He
166	105	VO:0007165	Recombinant Vaccinia-PSA/PSMA Vaccine	Recombinant vector vaccine	Prostate Cancer	prostate cancer vaccine	VO:0005425	Gene name: KLK3|Gene name: Prostate-specific membrane antigen	354|2346	Clinical trial	Homo sapiens|Mus musculus	A recombinant vaccinia virus encoding prostate-specific antigen (PSA) and prostate-specific membrane antigen (PSMA) with potential use in cancer immunotherapy.				5307	VIOLIN: https://violinet.org/canvaxkb/vaccine_detail.php?c_vaccine_id=5307	https://github.com/vaccineontology/VO/issues/351	NCI: https://ncit.nci.nih.gov/ncitbrowser/ConceptReport.jsp?dictionary=NCI_Thesaurus&code=C29563		Virginia He|Jimmy Guo|Jie Zheng|Oliver He
167	114	VO:0007166	rF-PSA/PSMA/TRICOM Vaccine	Recombinant vector vaccine	Prostate Cancer	prostate cancer vaccine	VO:0005425	Gene name: KLK3	354	Clinical trial	Homo sapiens|Mus musculus	A synthetic fowlpox viral vaccine containing the tumor-associated antigens prostate specific antigen (PSA), prostate specific membrane antigen (PSMA), and a TRIad of COstimulatory Molecules (B7-1, ICAM-1 and LFA-3; TRICOM). Vaccination with this viral vaccine may enhance antigen presentation and activate cytotoxic T-cells against PSA- or PSMA-expressing tumor cells.				5005	VIOLIN: https://violinet.org/canvaxkb/vaccine_detail.php?c_vaccine_id=5005	https://github.com/vaccineontology/VO/issues/358	NCI: https://ncit.nci.nih.gov/ncitbrowser/ConceptReport.jsp?dictionary=NCI_Thesaurus&code=C29559		Virginia He|Jimmy Guo|Jie Zheng|Oliver He
168	115	VO:0007167	Rilimogene-galvacirepvec Vaccine	Recombinant vector vaccine	Prostate Cancer	prostate cancer vaccine	VO:0005425	Gene name: ICAM1|Gene name: Cd80|Gene name: KLK3|Gene name: CD58	3383|12519|354|965	Clinical trial	Homo sapiens|Mus musculus	A vaccine formulation consisting of recombinant vaccinia virus encoding prostate specific antigen (PSA) and recombinant vaccinia virus encoding three co-stimulatory molecule transgenes B7.1, ICAM-1, and LFA-3 (TRICOM). Vaccination with PSA in combination with TRICOM may enhance antigen presentation, resulting in the augmentation of a cytotoxic T cell (CTL) immune response against tumor cells expr…				5183	VIOLIN: https://violinet.org/canvaxkb/vaccine_detail.php?c_vaccine_id=5183	https://github.com/vaccineontology/VO/issues/359	NCI: https://ncit.nci.nih.gov/ncitbrowser/ConceptReport.jsp?dictionary=NCI_Thesaurus&code=C38681	NCT: https://clinicaltrials.gov/ct2/show/NCT02772562	Virginia He|Jimmy Guo|Jie Zheng|Oliver He
169	119	VO:0007168	Sipuleucel-T Vaccine	Recombinant vector vaccine	Prostate Cancer	prostate cancer vaccine	VO:0005425	Gene name: ACP3	55	Clinical trial	Homo sapiens|Mus musculus	A cell-based vaccine composed of autologous antigen-presenting peripheral blood mononuclear cells (enriched for a dendritic cell fraction) that have been exposed to a recombinant protein consisting of granulocyte-macrophage colony-stimulating factor (GM-CSF) fused to prostatic-acid phosphatase (PAP), a protein expressed by prostate cancer cells. Upon administration, the vaccine may stimulate an a…	20818862	PubMed:20818862		5216	VIOLIN: https://violinet.org/canvaxkb/vaccine_detail.php?c_vaccine_id=5216	https://github.com/vaccineontology/VO/issues/362	NCI: https://ncit.nci.nih.gov/ncitbrowser/ConceptReport.jsp?dictionary=NCI%20Thesaurus&code=C1985	NCT: https://clinicaltrials.gov/ct2/show/NCT02159950	Virginia He|Jimmy Guo|Jie Zheng|Oliver He
170	138	VO:0007169	Telomerase Peptide Vaccine GV1001	Peptide vaccine	Prostate Cancer	prostate cancer vaccine	VO:0005425	Gene name: Trp53	22059	Clinical trial	Homo sapiens|Mus musculus	A synthetic peptide vaccine, containing 16 amino acid residues (611-626) of the human telomerase reverse transcriptase catalytic subunit (hTERT), with potential antineoplastic activity. Telomerase, a reverse transcriptase normally repressed in healthy cells, is overexpressed in most cancer cells and plays a key role in cellular proliferation. Vaccination with tertomotide may activate the immune s…	27941629	PubMed:27941629		5101	VIOLIN: https://violinet.org/canvaxkb/vaccine_detail.php?c_vaccine_id=5101	https://github.com/vaccineontology/VO/issues/416	NCI: https://ncit.nci.nih.gov/ncitbrowser/ConceptReport.jsp?dictionary=NCI_Thesaurus&code=C62756	NCT: https://clinicaltrials.gov/ct2/show/NCT02855892	Virginia He|Jimmy Guo|Jie Zheng|Oliver He
171	157	VO:0007170	UV1 Telomerase Peptide Vaccine	Peptide vaccine	Prostate Cancer	prostate cancer vaccine	VO:0005425	Gene name: TERT	7015	Clinical trial	Homo sapiens	A synthetic, peptide cancer vaccine directed against the human telomerase reverse transcriptase catalytic subunit (hTERT) with potential immunomodulating activity. Vaccination with the UV1 telomerase peptide may stimulate cytotoxic T-cells to recognize and kill telomerase-expressing cells. Telomerase, a reverse transcriptase normally repressed in healthy cells, is overexpressed in most cancer cel…	28391357	PubMed:28391357		5478	VIOLIN: https://violinet.org/canvaxkb/vaccine_detail.php?c_vaccine_id=5478			NCT: https://clinicaltrials.gov/ct2/show/NCT01784913	Virginia He|Jimmy Guo|Jie Zheng|Oliver He
172	67	VO:0007171	Recombinant Adenovirus 5 Encoding Tumor Necrosis Factor-related Apoptosis-Inducing Ligand Vaccine	Recombinant vector vaccine	Renal Cancer	renal cancer vaccine	VO:0005494	Gene name: TNFSF10	8743	Clinical trial	Homo sapiens	An adenovirus type 5 (Ad5) encoding human tumor necrosis factor-related apoptosis-inducing ligand (TRAIL), with potential apoptosis-inducing and antineoplastic activities. Upon administration of recombinant Ad5 encoding TRAIL, the adenovirus selectively infects tumor cells and expresses TRAIL. The virally expressed TRAIL binds to and activates its receptors TRAIL receptor-1 (TRAIL-R1, death recep…				5397	VIOLIN: https://violinet.org/canvaxkb/vaccine_detail.php?c_vaccine_id=5397		NCI: https://ncit.nci.nih.gov/ncitbrowser/ConceptReport.jsp?dictionary=NCI_Thesaurus&code=C116879		Virginia He|Jimmy Guo|Jie Zheng|Oliver He
173	108	VO:0007172	Renal Cell Carcinoma Peptides Vaccine IMA901	Peptide vaccine	Renal Cancer	renal cancer vaccine	VO:0005494	Gene name: HLA-A|Gene name: HLA-B	3105|3106	Clinical trial	Homo sapiens|Mus musculus	A multipeptide cancer vaccine targeting renal cell carcinoma with potential immunopotentiating activity. Renal cell carcinoma peptides vaccine IMA901 consists of 10 different synthetic tumor-associated peptide (TUMAP) antigens (9 HLA-class I-binding and 1 HLA class II-binding); endogenously, these TUMAPs are expressed by the majority of renal cell carcinomas. Vaccination with this agent may signi…	23899354	PubMed:23899354		5013	VIOLIN: https://violinet.org/canvaxkb/vaccine_detail.php?c_vaccine_id=5013	https://github.com/vaccineontology/VO/issues/354	NCI: https://ncit.nci.nih.gov/ncitbrowser/ConceptReport.jsp?dictionary=NCI%20Thesaurus&code=C70968	NCT: https://clinicaltrials.gov/ct2/show/NCT00523159	Virginia He|Jimmy Guo|Jie Zheng|Oliver He
174	109	VO:0007173	Renal Cell Carcinoma/CD40L RNA-Transfected Autologous Dendritic Cell Vaccine AGS-003	Recombinant vector vaccine	Renal Cancer	renal cancer vaccine	VO:0005494	Gene name: CD40	958	Clinical trial	Homo sapiens	A cell-based preparation in which autologous, mature dendritic cells (DCs) are electroporated with in vitro transcribed (IVT) RNAs encoding for a synthetic form of T-cell protein CD40 ligand (CD40L) and IVT RNA encoding for autologous tumor-associated antigens (TAAs) derived from patient-specific bladder cell carcinoma (BCC) cells, with potential immunostimulatory and antineoplastic activities. U…	25901286	PubMed:25901286		5373	VIOLIN: https://violinet.org/canvaxkb/vaccine_detail.php?c_vaccine_id=5373		NCI: https://ncit.nci.nih.gov/ncitbrowser/ConceptReport.jsp?dictionary=NCI%20Thesaurus&code=C129522	NCT: https://clinicaltrials.gov/ct2/show/NCT02170389	Virginia He|Jimmy Guo|Jie Zheng|Oliver He
175	110	VO:0007174	Renal Tumor-Reactive Autologous Peripheral Blood Lymphocyte Vaccine	Recombinant vector vaccine	Renal Cancer	renal cancer vaccine	VO:0005494			Clinical trial	Homo sapiens	Peripheral blood lymphocytes (PBL) harvested from the blood of a renal cancer patient and exposed in vitro to renal tumor-associated antigens (TAA). Introducing these renal tumor-reactive autologous peripheral blood lymphocytes back to the same patient target tumor cells expressing these TAAs and could induce a cytotoxic T-cell-mediated immune response against renal cell cancer.	33408117	PubMed:33408117		5196	VIOLIN: https://violinet.org/canvaxkb/vaccine_detail.php?c_vaccine_id=5196		NCI: https://ncit.nci.nih.gov/ncitbrowser/ConceptReport.jsp?dictionary=NCI_Thesaurus&code=C48816		Virginia He|Jimmy Guo|Jie Zheng|Oliver He
176	168	VO:0007175	VHL-42: 65-76(V74G) Peptide Vaccine	Peptide�Vaccine	Renal Cancer	renal cancer vaccine	VO:0005494	Gene name: VHL	7428	Clinical trial	Homo sapiens	A peptide vaccine consisting of amino acids 65 through 76 derived from the tumor suppressor protein Von Hippel-Lindau (VHL) with a glycine substitution at position 74. As a cancer vaccine, VHL-59: 65-76(V74G) may stimulate a cytotoxic T-lymphocyte (CTL) response against tumor cells expressing this VHL mutant protein.	20109232	PubMed:20109232		5097	VIOLIN: https://violinet.org/canvaxkb/vaccine_detail.php?c_vaccine_id=5097		NCI: https://ncit.nci.nih.gov/ncitbrowser/ConceptReport.jsp?dictionary=NCI_Thesaurus&code=C38122		Virginia He|Jimmy Guo|Jie Zheng|Oliver He
177	169	VO:0007176	VHL-59: 116-128 Peptide Vaccine	Peptide�Vaccine	Renal Cancer	renal cancer vaccine	VO:0005494	Gene name: VHL	7428	Clinical trial	Homo sapiens	A peptide vaccine consisting of amino acids 116 through 128 derived from the tumor suppressor protein Von Hippel-Lindau (VHL) with a frameshift mutation. As a cancer vaccine, VHL-59: 116-128(FrSh116-128) peptide may stimulate a cytotoxic T-lymphocyte (CTL) response against tumor cells expressing this VHL mutant protein.				5172	VIOLIN: https://violinet.org/canvaxkb/vaccine_detail.php?c_vaccine_id=5172		NCI: https://ncit.nci.nih.gov/ncitbrowser/ConceptReport.jsp?dictionary=NCI_Thesaurus&code=C38123		Virginia He|Jimmy Guo|Jie Zheng|Oliver He
178	170	VO:0007177	VHL14 Peptide Vaccine	Peptide�Vaccine	Renal Cancer	renal cancer vaccine	VO:0005494	Gene name: VHL	7428	Clinical trial	Homo sapiens	A peptide vaccine derived from the von Hippel-Lindau (VHL) tumor suppressor protein, a general transcription factor. VHL14 peptide is a point mutation variant of the VHL protein; the mutation is in amino acid position 166. It might be used to elicit or boost cellular immunity to cancers that expressing the von Hippel-Lindau mutation.				5012	VIOLIN: https://violinet.org/canvaxkb/vaccine_detail.php?c_vaccine_id=5012		NCI: https://ncit.nci.nih.gov/ncitbrowser/ConceptReport.jsp?dictionary=NCI_Thesaurus&code=C2741		Virginia He|Jimmy Guo|Jie Zheng|Oliver He
179	171	VO:0007178	VHL16 Peptide Vaccine	Peptide�Vaccine	Renal Cancer	renal cancer vaccine	VO:0005494	Gene name: VHL	7428	Clinical trial	Homo sapiens	A peptide vaccine derived from the von Hippel-Lindau (VHL) tumor suppressor protein, a general transcription factor. VHL16 peptide, also known as S111I, is a point mutation variant of the VHL tumor suppressor protein; the mutation is in amino acid position 111. Vaccination with this agent may stimulate a cytotoxic T-cell response in patients with VHL-associated cancers that express this variant o…				5333	VIOLIN: https://violinet.org/canvaxkb/vaccine_detail.php?c_vaccine_id=5333		NCI: https://ncit.nci.nih.gov/ncitbrowser/ConceptReport.jsp?dictionary=NCI_Thesaurus&code=C2740		Virginia He|Jimmy Guo|Jie Zheng|Oliver He
180	172	VO:0007179	VHL2 (Y12M) Peptide Vaccine	Peptide�Vaccine	Renal Cancer	renal cancer vaccine	VO:0005494	Gene name: VHL	7428	Clinical trial	Homo sapiens	A peptide vaccine derived from the von Hippel-Lindau (VHL) tumor suppressor protein, a general transcription factor. VHL2 (Y12M) peptide is a point mutation variant (from tyrosine to methionine at amino acid position 12) of the VHL protein. Vaccination with this peptide may stimulate a cytotoxic T-lymphocyte (CTL) response against tumor cells expressing this VHL mutant protein.				5490	VIOLIN: https://violinet.org/canvaxkb/vaccine_detail.php?c_vaccine_id=5490		NCI: https://ncit.nci.nih.gov/ncitbrowser/ConceptReport.jsp?dictionary=NCI_Thesaurus&code=C2824		Virginia He|Jimmy Guo|Jie Zheng|Oliver He
181	175	VO:0007180	Von Hippel-Lindau Peptide Vaccine	Peptide�Vaccine	Renal Cancer	renal cancer vaccine	VO:0005494	Gene name: VHL	7428	Clinical trial	Homo sapiens	A cancer vaccine composed of peptides derived from a tumor-associated protein encoded by a mutated Von Hippel-Lindau (VHL) oncogene. VHL peptide vaccine may stimulate a cytotoxic T cell response against tumor cells expressing the VHL tumor-associated protein.	20109232	PubMed:20109232		5127	VIOLIN: https://violinet.org/canvaxkb/vaccine_detail.php?c_vaccine_id=5127		NCI: https://ncit.nci.nih.gov/ncitbrowser/ConceptReport.jsp?dictionary=NCI%20Thesaurus&code=C2492	NCT: https://clinicaltrials.gov/ct2/show/NCT00001703	Virginia He|Jimmy Guo|Jie Zheng|Oliver He
182	27	VO:0007181	PAX3/FKHR Peptide Vaccine	Peptide vaccine	Sarcoma Cancer	sarcoma cancer vaccine	VO:0005495	Gene name: PAX3|Gene name: FOXO1|Gene name: VEGFA	5077|2308|7422	Clinical trial	Homo sapiens|Mus musculus	A synthetic peptide vaccine based on the sequences of a translocation mutation of 2 transcriptional factor genes, PAX3 and FKHR. PAX3/FKHR fusion proteins are frequently found in patients with rhabdomyosarcomas. Vaccination with PAX3/FKHR peptide may stimulate the host immune response to elicit a cytotoxic T-cell response against tumor cells that express this PAX3/FKHR fusion protein.	15838707	PubMed:15838707		5484	VIOLIN: https://violinet.org/canvaxkb/vaccine_detail.php?c_vaccine_id=5484	https://github.com/vaccineontology/VO/issues/114	NCI: https://ncit.nci.nih.gov/ncitbrowser/ConceptReport.jsp?dictionary=NCI%20Thesaurus&code=C49023	NCT: https://clinicaltrials.gov/ct2/show/NCT00001564	Virginia He|Jimmy Guo|Jie Zheng|Oliver He
183	65	VO:0007182	RCAS-Akt Vaccine	Recombinant vector vaccine	Sarcoma Cancer	sarcoma cancer vaccine	VO:0005495	Gene name: AKT1	207	Clinical trial	Homo sapiens|Mus musculus	A recombinant retroviral virus derived from SR-A strain of Rous sarcoma virus carrying a constitutively active form of the�AKT�Gene. The viral vector�RCAS�harbors a Replication Competent ALV Splice acceptor. This recombinant virus was use in animal model to study gliomagenesis.				5044	VIOLIN: https://violinet.org/canvaxkb/vaccine_detail.php?c_vaccine_id=5044	https://github.com/vaccineontology/VO/issues/192	NCI: https://ncit.nci.nih.gov/ncitbrowser/ConceptReport.jsp?dictionary=NCI_Thesaurus&code=C29908		Virginia He|Jimmy Guo|Jie Zheng|Oliver He
184	66	VO:0007183	RCAS-Ras Vaccine	Recombinant vector vaccine	Sarcoma Cancer	sarcoma cancer vaccine	VO:0005495	Gene name: KRAS	3845	Clinical trial	Homo sapiens	A recombinant retroviral virus derived from SR-A strain of Rous sarcoma virus carrying a human gene encoding the G12D mutant form of K-Ras. The viral vector,�RCAS�harbors a Replication Competent ALV Splice acceptor. This recombinant virus was use in animal model to study gliomagenesis.				5500	VIOLIN: https://violinet.org/canvaxkb/vaccine_detail.php?c_vaccine_id=5500		NCI: https://ncit.nci.nih.gov/ncitbrowser/ConceptReport.jsp?dictionary=NCI_Thesaurus&code=C29910		Virginia He|Jimmy Guo|Jie Zheng|Oliver He
185	140	VO:0007184	Telomerase: 540-548 Peptide Vaccine	Peptide vaccine	Brain Cancer;Sarcoma	cancer vaccine	VO:0000177	Gene name: TERT	7015	Clinical trial	Homo sapiens	A recombinant peptide consisting of the amino acid residues 540 to 548 of the human telomerase reverse transcriptase (hTERT). Telomerase expression has been directly linked to tumor development; its catalytic subunit is expressed in the majority of human cancer cells, but infrequently in normal cells. Vaccination with telomerase:540-548 peptide may stimulate cytotoxic T cells to recognize and kil…	11536162	PubMed:11536162		5098	VIOLIN: https://violinet.org/canvaxkb/vaccine_detail.php?c_vaccine_id=5098		NCI: https://ncit.nci.nih.gov/ncitbrowser/ConceptReport.jsp?dictionary=NCI%20Thesaurus&code=C2640	NCT: https://clinicaltrials.gov/ct2/show/NCT00069940	Virginia He|Jimmy Guo|Jie Zheng|Oliver He
186	1	VO:0007185	(H115D)VHL35 Peptide Vaccine	Subunit	Renal	renal cancer vaccine	VO:0005494			Clinical trial	Homo sapiens	A peptide vaccine derived from the von Hippel-Lindau (VHL) tumor suppressor protein, a general transcription factor. In (H115D)VHL35 peptide, histidine is substituted for an aspartic acid in position 115. It might be used to elicit or boost cellular immunity to cancers that expressing the von Hippel-Lindau mutation.				5304	VIOLIN: https://violinet.org/canvaxkb/vaccine_detail.php?c_vaccine_id=5304	https://github.com/vaccineontology/VO/issues/77			Ibrahim Seleznev|Eliyas Asfaw|Jie Zheng|Oliver He
187	2	VO:0007186	1(SOCS1)-silenced dendritic cell (DC) Vaccine	Dendritic cell vaccine	Melanoma	melanoma vaccine	VO:0000422			Research	Mus musculus	To obtain SOCS1-silenced DCs, DCs derived from mouse bone marrow cells ex vivo were induced to differentiation in the presence of granulocyte-macrophage colony-stimulating factor (GM-CSF) and IL-4, and then transduced with Len-SOCS1-shRNA or control Len-GFP lentiviruses. The SOCS1-silenced DCs were loaded by TRP2 peptide to prepare the DC vaccine, which was induced to mature by LPS. The DCs were …	https://pubmed.ncbi.nlm.nih.gov/23643168/	PubMed:23643168		4071	VIOLIN: https://violinet.org/canvaxkb/vaccine_detail.php?c_vaccine_id=4071	https://github.com/vaccineontology/VO/issues/78			Ibrahim Seleznev|Eliyas Asfaw|Jie Zheng|Oliver He
188	3	VO:0007187	117-126:FGF-5 Peptide Vaccine	Other	Renal	renal cancer vaccine	VO:0005494			Clinical trial	Homo sapiens	A fragment of fibroblast growth factor-5 (FGF-5). Originally isolated from a renal cell carcinoma cell line that overexpressed FGF-5, FGF-5:117-126 peptide is recognized by tumor infiltrating cytotoxic T lymphocytes. Overexpressed by several cancer cell types, this peptide is being tested as a potential target for antineoplastic immunotherapies. (NCI04)				5414	VIOLIN: https://violinet.org/canvaxkb/vaccine_detail.php?c_vaccine_id=5414	https://github.com/vaccineontology/VO/issues/79			Ibrahim Seleznev|Eliyas Asfaw|Jie Zheng|Oliver He
189	4	VO:0007188	12 Melanoma Peptide Vaccine	Other	Melanoma	melanoma vaccine	VO:0000422			Clinical trial	Homo sapiens					5418	VIOLIN: https://violinet.org/canvaxkb/vaccine_detail.php?c_vaccine_id=5418	https://github.com/vaccineontology/VO/issues/80			Ibrahim Seleznev|Eliyas Asfaw|Jie Zheng|Oliver He
190	5	VO:0007189	12MP Vaccine	Multipeptide	Melanoma	melanoma vaccine	VO:0000422			Research	Homo sapiens	2 class I major histocompatibility complex�restricted melanoma peptides	https://pubmed.ncbi.nlm.nih.gov/21690475/	PubMed:21690475		3978	VIOLIN: https://violinet.org/canvaxkb/vaccine_detail.php?c_vaccine_id=3978	https://github.com/vaccineontology/VO/issues/81			Ibrahim Seleznev|Eliyas Asfaw|Jie Zheng|Oliver He
191	6	VO:0007190	12MP, 12MP/Tet, 12MP/6MHP, or 6MHP Vaccine	Multipeptide	Melanoma	melanoma vaccine	VO:0000422			Clinical trial	Homo sapiens	4 treatment groups, vaccinated with 12 MHC class I-restricted melanoma peptides to stimulate CTL (12 MP, group A), plus a tetanus peptide (group B), or a mixture of 6 melanoma helper peptides (6 MHP, group C) to stimulate helper T lymphocytes (HTL), or with 6 melanoma helper peptide (6 MHP) alone (group D), in incomplete Freund's adjuvant plus granulocyte macrophage colony-stimulating factor.	http://www.ncbi.nlm.nih.gov/pubmed/23653149	PubMed:23653149		4070	VIOLIN: https://violinet.org/canvaxkb/vaccine_detail.php?c_vaccine_id=4070	https://github.com/vaccineontology/VO/issues/82			Ibrahim Seleznev|Eliyas Asfaw|Jie Zheng|Oliver He
192	7	VO:0007191	27-35(27L):MART-1 Peptide Vaccine	Other	Melanoma	melanoma vaccine	VO:0000422	Gene name: Tyrosinase|Gene name: gp100|Gene name: MLANA	7299|6490|2315	Clinical trial	Homo sapiens	A synthetic peptide consisting of amino acids 27 through 35 of the melanoma differentiation antigen MART-1. 27-35(27L) MART-1 has a leucine substitution at amino acid position 27 to improve binding to HLA-A*0201. Vaccination with this agent may stimulate the host immune response to mount a cytotoxic T-lymphocyte response against melanoma cells expressing MART-1.	https://www.ncbi.nlm.nih.gov/pmc/articles/PMC3483091/	PubMed:22495394		5290	VIOLIN: https://violinet.org/canvaxkb/vaccine_detail.php?c_vaccine_id=5290	https://github.com/vaccineontology/VO/issues/83			Ibrahim Seleznev|Eliyas Asfaw|Jie Zheng|Oliver He
193	8	VO:0007192	851B Gel Vaccine	Other		cancer vaccine	VO:0000177					A topical gel containing a peptide derived from the human papillomavirus (HPV). Application of 851B gel may stimulate the host immune system to trigger a cytotoxic T-lymphocyte response to cells that express HPV.				4986	VIOLIN: https://violinet.org/canvaxkb/vaccine_detail.php?c_vaccine_id=4986	https://github.com/vaccineontology/VO/issues/84			Ibrahim Seleznev|Eliyas Asfaw|Jie Zheng|Oliver He
194	9	VO:0007193	Abagovomab	Subunit	Ovarian	ovarian cancer vaccine	VO:0005493	Gene name: MUC16	94025	Clinical trial	Homo sapiens	A murine IgG1 monoclonal anti-idiotype antibody, containing a variable antigen-binding region that functionally mimics the three-dimensional structure of a specific epitope on the ovarian cancer tumor-associated antigen CA-125, with potential antineoplastic activity. With a variable antigen-binding region that acts as a surrogate antigen for CA-125, abagovomab may stimulate the host immune system…	https://pubmed.ncbi.nlm.nih.gov/24886523/ https://pubmed.ncbi.nlm.nih.gov/17000686/	PubMed:17000686		5244	VIOLIN: https://violinet.org/canvaxkb/vaccine_detail.php?c_vaccine_id=5244	https://github.com/vaccineontology/VO/issues/86			Ibrahim Seleznev|Eliyas Asfaw|Jie Zheng|Oliver He
195	10	VO:0007194	Ad CMV I kappaB alpha Vaccine	Other		cancer vaccine	VO:0000177	Gene name: TNF|Gene name: GPT	7124|2875	Research		Human	https://pubmed.ncbi.nlm.nih.gov/11860704/	PubMed:11860704		5543	VIOLIN: https://violinet.org/canvaxkb/vaccine_detail.php?c_vaccine_id=5543	https://github.com/vaccineontology/VO/issues/87			Ibrahim Seleznev|Eliyas Asfaw|Jie Zheng|Oliver He
196	11	VO:0007195	Ad-sig-hMUC-1/ecdCD40L Vaccine	Recombinant vector vaccine	Multiple/others	cancer vaccine	VO:0000177	Gene name: MUC1|Gene name: CD40LG	4582|959	Clinical trial	Homo sapiens	A cancer vaccine consisting of a recombinant adenoviral vector encoding the tumor-associated antigen (TAA) human MUC-1 (hMUC-1) linked to the extracellular domain (ecd) of the co-stimulatory molecule CD40 ligand (CD40L) and an adenovirus signal sequence that encodes a secretory signal peptide (Ad-sig) with potential immunostimulating and antineoplastic activities. Due to the presence of the secre…	https://ascopubs.org/doi/10.1200/JCO.2018.36.15_suppl.3098		https://ascopubs.org/doi/10.1200/JCO.2018.36.15_suppl.3098	5179	VIOLIN: https://violinet.org/canvaxkb/vaccine_detail.php?c_vaccine_id=5179	https://github.com/vaccineontology/VO/issues/88			Ibrahim Seleznev|Eliyas Asfaw|Jie Zheng|Oliver He
197	12	VO:0007196	Ad5-yCD/mutTKSR39rep-hIL12 Vaccine	Other	Multiple/others	cancer vaccine	VO:0000177	Gene name: IL12B|Gene name: IL12A	3593|3592	Clinical trial	Homo sapiens	A replication-competent oncolytic adenovirus encoding the murine pro-inflammatory cytokine interleukin-12 (IL-12) gene and two suicide fusion genes, a yeast cytosine deaminase (yCD) and a mutant form of herpes simplex virus type 1 thymidine kinase (HSV-1 TKSR39), with potential immunomodulating and antineoplastic activities. Upon intratumoral administration of Ad5-yCD/mutTKSR39rep-hIL12, the aden…	https://www.cell.com/molecular-therapy-family/oncolytics/pdf/S2372-7705(20)30171-6.pdf, https://www.ncbi.nlm.nih.gov/pmc/articles/PMC7281656/		https://www.cell.com/molecular-therapy-family/oncolytics/pdf/S2372-7705(20)30171-6.pdf, https://www.ncbi.nlm.nih.gov/pmc/articles/PMC7281656/	5308	VIOLIN: https://violinet.org/canvaxkb/vaccine_detail.php?c_vaccine_id=5308	https://github.com/vaccineontology/VO/issues/89			Ibrahim Seleznev|Eliyas Asfaw|Jie Zheng|Oliver He
198	13	VO:0007197	Adenovector Encoding MDA7 Vaccine	Other	Breast	Breast Cancer Vaccine	VO:0005484			Clinical trial	Homo sapiens	A nonreplicating adenoviral vector (adenovector) encoding the melanoma differentiation-associated 7 gene (MDA7) with potential antineoplastic activity. After intratumoral injection and adenovector-mediated gene transfer of MDA7 into tumor cells, the expressed MDA7 transgene may inhibit tumor cell proliferation and induce tumor cell apoptosis.	https://www.sciencedirect.com/science/article/abs/pii/S0039606004002624	PubMed:15300212				https://github.com/vaccineontology/VO/issues/92			Ibrahim Seleznev|Eliyas Asfaw|Jie Zheng|Oliver He
199	14	VO:0007198	Adenovector-transduced AP1903-inducible MyD88/CD40-expressing Autologous PSMA-specific Prostate Cancer Vaccine BPX-201	Recombinant vector vaccine	Prostate	prostate cancer vaccine	VO:0005425	Gene name: Prostate-specific membrane antigen	2346	Clinical trial	Homo sapiens	A genetically-modified, dendritic cell-based (DCs) vaccine in which the autologous cells are transduced with an adenoviral vector expressing the tumor antigen prostate-specific membrane antigen (PSMA) and a fusion protein composed of synthetic ligand inducible adjuvant iMC composed of a drug-inducible costimulatory CD40 receptor (iCD40) and the adaptor protein MyD88, with potential immunomodulati…				4999	VIOLIN: https://violinet.org/canvaxkb/vaccine_detail.php?c_vaccine_id=4999	https://github.com/vaccineontology/VO/issues/93			Ibrahim Seleznev|Eliyas Asfaw|Jie Zheng|Oliver He
200	15	VO:0007199	Adenoviral Vector Ad5-CEA(6D) Vaccine	Other	Colon	colon cancer vacine	VO:0005489	Gene name: CEACAM5	1048	Clinical trial	Homo sapiens	A replication-defective, E1- and E2b-deleted oncolytic adenoviral serotype 5 (Ad5) encoding an epitope of human carcinoembryonic antigen (CEA) with potential antineoplastic activity. Adenoviral vector Ad5-CEA(6D) vaccine expresses a highly immunogenic analogue of CEA [CAP1-(6D)]. Upon administration, this vaccine may induce both humoral and cellular immune responses against tumor cells expressing…	https://www.ncbi.nlm.nih.gov/pmc/articles/PMC4506904/	PubMed:25956394		5137	VIOLIN: https://violinet.org/canvaxkb/vaccine_detail.php?c_vaccine_id=5137	https://github.com/vaccineontology/VO/issues/94			Ibrahim Seleznev|Eliyas Asfaw|Jie Zheng|Oliver He
201	16	VO:0007200	Adenovirus 5-CD40 Ligand Vaccine	Other	Bladder	bladder cancer vaccine	VO:0005485			Research	Mus musculus	An adenovirus vector engineered to produce CD40 ligand. For use as a possible gene therapy agent. May induce apoptosis through the TNF pathway.	https://pubmed.ncbi.nlm.nih.gov/15153545/	PubMed:15153545				https://github.com/vaccineontology/VO/issues/95			Ibrahim Seleznev|Eliyas Asfaw|Jie Zheng|Oliver He
202	17	VO:0007201	Adenovirus 5-Fibroblast Growth Factor 2 Vaccine	Other	Brain	brain cancer vacine	VO:0005428	Gene name: FGF2	2247	Research		Fibroblast growth factor-2-retargeted adenoviral vectors may be used to increase the transduction of GBM-derived endothelial cells, enabling a new and efficient antiangiogenesis strategy for the treatment of malignant gliomas.	https://pubmed.ncbi.nlm.nih.gov/16709032/	PubMed:16709032		5489	VIOLIN: https://violinet.org/canvaxkb/vaccine_detail.php?c_vaccine_id=5489	https://github.com/vaccineontology/VO/issues/96			Ibrahim Seleznev|Eliyas Asfaw|Jie Zheng|Oliver He
203	18	VO:0007202	Adenovirus 5-Human Guanylyl Cyclase C-PADRE Vaccine	Other	Multiple/others	cancer vaccine	VO:0000177	Gene name: GUCY2C	2984	Clinical trial	Homo sapiens	A replication-defective, recombinant adenoviral serotype 5 (Ad5) encoding human guanylyl cyclase C (hGCC) and the synthetic Pan DR epitope (PADRE), with potential antineoplastic and immunomodulating activities. Upon intramuscular administration, the Ad5-hGCC-PADRE vaccine expresses hGCC, which may induce both humoral and cellular immune responses against tumor cells expressing the hGCC antigen. T…	https://clinicaltrials.gov/ct2/show/NCT04111172			5147	VIOLIN: https://violinet.org/canvaxkb/vaccine_detail.php?c_vaccine_id=5147	https://github.com/vaccineontology/VO/issues/97		NCT: https://clinicaltrials.gov/ct2/show/NCT04111172	Ibrahim Seleznev|Eliyas Asfaw|Jie Zheng|Oliver He
204	19	VO:0007203	Adenovirus B7-1 Vaccine	Other		cancer vaccine	VO:0000177	Gene name: CD80	941	Research	Mus musculus	A gene-viral vector complex comprised of an adenovirus vector and B7-1 gene targeting the CD80 antigen. Adenovirus B7-1 is used as a component in antineoplastic vaccines to elicit a cytotoxic T-cell response.				5435	VIOLIN: https://violinet.org/canvaxkb/vaccine_detail.php?c_vaccine_id=5435	https://github.com/vaccineontology/VO/issues/98			Ibrahim Seleznev|Eliyas Asfaw|Jie Zheng|Oliver He
205	20	VO:0007204	Adenovirus Encoding Rat HER-2/neu Vaccine	Other	Breast	Breast Cancer Vaccine	VO:0005484	Gene name: Erbb2	24337	Clinical trial	Homo sapiens	A cell-based cancer vaccine composed of autologous dendritic cells (DCs) transduced with a recombinant adenoviral vector encoding three full length human melanoma associated antigens (MAAs), tyrosinase, melan-A (MART-1) and the melanoma antigen A6 (MAGEA6), with potential antineoplastic activity. Upon intradermal administration, adenovirus encoding tyrosinase/MART-1/MAGEA6-transduced autologous D…	https://clinicaltrials.gov/ct2/show/NCT00307229			5388	VIOLIN: https://violinet.org/canvaxkb/vaccine_detail.php?c_vaccine_id=5388	https://github.com/vaccineontology/VO/issues/99		NCT: https://clinicaltrials.gov/ct2/show/NCT00307229	Ibrahim Seleznev|Eliyas Asfaw|Jie Zheng|Oliver He
206	21	VO:0007205	Adenovirus Encoding Tyrosinase/MART-1/MAGEA6-transduced Autologous Dendritic Cell Vaccine	Recombinant vector vaccine	Melanoma	melanoma vaccine	VO:0000422	Gene name: Tyrosinase|Gene name: MLANA|Gene name: MAGEA6	7299|2315|4105	Clinical trial	Homo sapiens	A cell-based cancer vaccine composed of autologous dendritic cells (DCs) transduced with a recombinant adenoviral vector encoding three full length human melanoma associated antigens (MAAs), tyrosinase, melan-A (MART-1) and the melanoma antigen A6 (MAGEA6), with potential antineoplastic activity. Upon intradermal administration, adenovirus encoding tyrosinase/MART-1/MAGEA6-transduced autologous D…	https://www.ncbi.nlm.nih.gov/pmc/articles/PMC3382861/	PubMed:22737604		5370	VIOLIN: https://violinet.org/canvaxkb/vaccine_detail.php?c_vaccine_id=5370	https://github.com/vaccineontology/VO/issues/100			Ibrahim Seleznev|Eliyas Asfaw|Jie Zheng|Oliver He
207	22	VO:0007206	Adenovirus HER2-Transduced Autologous Dendritic Cell Vaccine	Other	Breast	Breast Cancer Vaccine	VO:0005484	Gene name: ERBB2	2064	Clinical trial	Homo sapiens	A cell-based cancer vaccine composed of autologous dendritic cells (DCs) transduced with a replication-deficient adenovirus vector encoding HER-2 with potential antineoplastic activity. Upon administration, adenovirus HER2-transduced autologous dendritic cell vaccine may stimulate a cytotoxic T lymphocyte (CTL) response against HER-2-positive tumor cells, which may result in tumor cell death and …	https://clinicaltrials.gov/ct2/show/NCT00197522			5082	VIOLIN: https://violinet.org/canvaxkb/vaccine_detail.php?c_vaccine_id=5082	https://github.com/vaccineontology/VO/issues/101		NCT: https://clinicaltrials.gov/ct2/show/NCT00197522	Ibrahim Seleznev|Eliyas Asfaw|Jie Zheng|Oliver He
208	23	VO:0007207	Adenovirus RSV-TK Vaccine	Other	Multiple/others	cancer vaccine	VO:0000177			Clinical trial	Homo sapiens	A gene viral vector complex comprised of a replication-defective adenovirus and a herpes simplex virus thymidine kinase gene that activates ganciclovir, causing inhibition of DNA synthesis and apoptosis.	https://pubmed.ncbi.nlm.nih.gov/8985364/	PubMed:/8985364		5122	VIOLIN: https://violinet.org/canvaxkb/vaccine_detail.php?c_vaccine_id=5122	https://github.com/vaccineontology/VO/issues/102			Ibrahim Seleznev|Eliyas Asfaw|Jie Zheng|Oliver He
209	24	VO:0007208	Adenovirus-mediated Human Interleukin-12 Vaccine	Recombinant vector vaccine	Pancreatic	pancreatic cancer vaccine	VO:0005430	Gene name: Prostate-specific membrane antigen gene engineering	2346	Clinical trial	Homo sapiens	A replication incompetent adenovirus encoding human pro-inflammatory cytokine interleukin-12 (IL-12) (Ad.hIL-12), with potential immunomodulating and antineoplastic activities. Upon intratumoral administration, the adenovirus selectively infects and replicates in tumor cells, which may result in tumor cell lysis. Synergistically, IL-12 expressed by the adenovirus may activate the immune system by…	https://www.sciencedirect.com/science/article/pii/S2372770520301716	PubMed:33575474		5285	VIOLIN: https://violinet.org/canvaxkb/vaccine_detail.php?c_vaccine_id=5285	https://github.com/vaccineontology/VO/issues/103			Ibrahim Seleznev|Eliyas Asfaw|Jie Zheng|Oliver He
210	25	VO:0007209	Adenovirus-p53 Transduced Dendritic Cell Vaccine	Recombinant vector vaccine	Multiple/others	cancer vaccine	VO:0000177	Gene name: TP53 (P53)	7157	Clinical trial	Homo sapiens	A cancer vaccine consisting of autologous dendritic cells (DCs) transduced with a recombinant adenovirus encoding p53 peptide, with potential immunomodulating activity. Intradermal vaccination with adenoviral-p53 transduced dendritic cell vaccine may stimulate the host immune system to mount a cytotoxic T lymphocyte (CTL) response against tumor cells expressing mutant p53, resulting in tumor cell…	https://www.ncbi.nlm.nih.gov/pmc/articles/PMC5839376/, https://www.ncbi.nlm.nih.gov/pmc/articles/PMC3146364/	PubMed:29515795|PubMed:20420527		5256	VIOLIN: https://violinet.org/canvaxkb/vaccine_detail.php?c_vaccine_id=5256	https://github.com/vaccineontology/VO/issues/104			Ibrahim Seleznev|Eliyas Asfaw|Jie Zheng|Oliver He
211	26	VO:0007210	Adenovirus-PSA Prostate Cancer Vaccine	Recombinant vector vaccine	Prostate	prostate cancer vaccine	VO:0005425	Gene name: Prostate-specific membrane antigen gene engineering	2346	Clinical trial	Homo sapiens	A cancer vaccine composed of a genetically engineered, replication-deficient type 5 adenovirus carrying the human prostate-specific antigen (PSA), with potential immunostimulating and antineoplastic activities. Upon subcutaneous vaccination with the adenovirus-PSA prostate cancer vaccine, the adenovirus infects cells and expresses PSA. In turn, PSA may activate the immune system and may induce a …				5010	VIOLIN: https://violinet.org/canvaxkb/vaccine_detail.php?c_vaccine_id=5010	https://github.com/vaccineontology/VO/issues/105			Ibrahim Seleznev|Eliyas Asfaw|Jie Zheng|Oliver He
212	27	VO:0007211	AdRTVP-1-Transduced Prostate Cancer Cell-Based Vaccine	Recombinant vector vaccine	Prostate	prostate cancer vaccine	VO:0005425	Gene name: GLIPR1	11010	Clinical trial	Homo sapiens	A cell-based vaccine comprised of prostate cancer cells transduced with an adenoviral vector encoding human RTVP-1 (AdRTVP-1), with potential antineoplastic and immunostimulating activities. RTVP-1, also referred to as glioma pathogenesis-related protein 1 (GLIP1), is down-regulated in prostate tumors. Regulated by tumor suppressor p53, the expression of RTVP-1 functions as a tumor suppressor, an…				5203	VIOLIN: https://violinet.org/canvaxkb/vaccine_detail.php?c_vaccine_id=5203	https://github.com/vaccineontology/VO/issues/106			Ibrahim Seleznev|Eliyas Asfaw|Jie Zheng|Oliver He
213	28	VO:0007212	AE37 Peptide/GM-CSF Vaccine	Recombinant vector vaccine	Breast	Breast Cancer Vaccine	VO:0005484	Gene name: GM-CSF|Gene name: ERBB2	1437|2064	Clinical trial	Homo sapiens	A vaccine containing HER2/Neu-derived epitope (amino acids 776-790) linked to li-Key peptide (li-Key/HER2/neu hybrid peptide or AE37), and combined with granulocyte-macrophage colony-stimulating factor (GM-CSF), with potential antineoplastic and immunoadjuvant activities. Upon vaccination, AE37 may activate the immune system and stimulate T-helper cells against HER2/Neu expressing cancer cells. G…	https://www.ncbi.nlm.nih.gov/pmc/articles/PMC7188712/	PubMed:32323103		5436	VIOLIN: https://violinet.org/canvaxkb/vaccine_detail.php?c_vaccine_id=5436	https://github.com/vaccineontology/VO/issues/107			Ibrahim Seleznev|Eliyas Asfaw|Jie Zheng|Oliver He
214	29	VO:0007213	AFP Gene Hepatocellular Carcinoma Vaccine	Other	Liver	liver cancer vaccine	VO:0005429	Gene name: AFP	174	Clinical trial	Homo sapiens	A cancer vaccine composed of naked plasmid DNA of the gene for the tumor-associated antigen alpha-fetoprotein (AFP), a macromolecule that acts as a specific immunologic target for hepatocellular carcinoma. This agent exerts an antitumor effect by inducing cytotoxic T-lymphocytes to attack AFP-expressing tumor cells.				5275	VIOLIN: https://violinet.org/canvaxkb/vaccine_detail.php?c_vaccine_id=5275	https://github.com/vaccineontology/VO/issues/108			Ibrahim Seleznev|Eliyas Asfaw|Jie Zheng|Oliver He
215	30	VO:0007214	Ag NY-ESO-1 Vaccine	Peptide	Multiple/others	cancer vaccine	VO:0000177	Gene name: NY-ESO-1	1485	Clinical trial	Homo sapiens	A cancer vaccine made of a recombinant NY-ESO-1 protein with a TLR7 agonist	https://pubmed.ncbi.nlm.nih.gov/18566444/, https://www.ncbi.nlm.nih.gov/pmc/articles/PMC5941317/	PubMed:C5941317		3991	VIOLIN: https://violinet.org/canvaxkb/vaccine_detail.php?c_vaccine_id=3991	https://github.com/vaccineontology/VO/issues/109			Ibrahim Seleznev|Eliyas Asfaw|Jie Zheng|Oliver He
216	31	VO:0007215	AIM2(-1)/HT001(-1)/TAF1B(-1) Frameshift Peptide Vaccine	Other	Colon	colon cancer vacine	VO:0005489	Gene name: AIM2|Gene name: TAF1B|Gene name: ASTE1	9447|9014|28990	Clinical trial	Homo sapiens	A cancer vaccine containing the three frame shift peptides (FSP) AIM2(-1), HT001(-1) and TAF1B(-1), with potential immunomodulating activity. Upon administration, the AIM2(-1)/HT001(-1)/TAF1B(-1) FSP vaccine may induce an immune response against microsatellite instability (MSI) colorectal cancer-associated antigens. Frame shift mutations of AIM2 (absent in melanoma 2, an interferon-inducible prot…	https://clinicaltrials.gov/ct2/show/NCT01461148			5402	VIOLIN: https://violinet.org/canvaxkb/vaccine_detail.php?c_vaccine_id=5402	https://github.com/vaccineontology/VO/issues/110		NCT: https://clinicaltrials.gov/ct2/show/NCT01461148	Ibrahim Seleznev|Eliyas Asfaw|Jie Zheng|Oliver He
217	32	VO:0007216	Algenpantucel-L Vaccine	Other	Pancreatic	pancreatic cancer vaccine	VO:0005430	Gene name: CEACAM5|CEA	1048|111518	Clinical trial	Homo sapiens	A cancer vaccine comprised of irradiated allogeneic pancreatic cancer cells transfected to express murine alpha-1,3-galactosyltransferase with potential antitumor activity. Vaccination is associated with the expression of murine alpha-1,3-galactosyl (alpha-gal) carbohydrate residues on cell membrane glycoproteins and glycolipids of the vaccine pancreatic cancer cell allograft; murine alpha-gal ep…	https://pubmed.ncbi.nlm.nih.gov/26787078/	PubMed:26787078		5422	VIOLIN: https://violinet.org/canvaxkb/vaccine_detail.php?c_vaccine_id=5422	https://github.com/vaccineontology/VO/issues/145			Ibrahim Seleznev|Eliyas Asfaw|Jie Zheng|Oliver He
218	33	VO:0007217	Allogeneic AML Antigen-expressing Dendritic Cell Vaccine	Recombinant vector vaccine	Leukemia	leukemia cancer vaccine	VO:0005487	Gene name: CD33|Gene name: PTPRC	945|5788	Clinical trial	Homo sapiens	A cancer vaccine consisting of allogeneic, immortalized dendritic precursor cells derived from a patient with acute myelogenous leukemia (AML), with potential immunostimulatory and antineoplastic activities. Upon ex vivo stimulation and expansion of the precursor cells into mature, fully functional dendritic cells (DCs) and subsequent administration, the allogeneic AML antigen-expressing DC vacci…				5020	VIOLIN: https://violinet.org/canvaxkb/vaccine_detail.php?c_vaccine_id=5020	https://github.com/vaccineontology/VO/issues/146			Ibrahim Seleznev|Eliyas Asfaw|Jie Zheng|Oliver He
219	34	VO:0007218	Allogeneic B7.1/HLA-A1 Transfected Tumor Cell Vaccine	Recombinant vector vaccine	Lung	lung cancer vacine	VO:0005486	Gene name: CD80	941	Clinical trial	Homo sapiens	An allogeneic whole cell vaccine, derived from irradiated allogenic tumor cells manipulated to express human B7.1 (CD80 antigen) and human leukocyte antigen (HLA) A1, with potential antitumor activity. Vaccination with allogeneic B7.1/HLA-A1 transfected tumor cell vaccine may elicit a cytotoxic T lymphocyte (CTL) response against similar host tumor cells, resulting in decreased tumor cell prolife…	https://pubmed.ncbi.nlm.nih.gov/15254047/	PubMed:15254047		4998	VIOLIN: https://violinet.org/canvaxkb/vaccine_detail.php?c_vaccine_id=4998	https://github.com/vaccineontology/VO/issues/147			Ibrahim Seleznev|Eliyas Asfaw|Jie Zheng|Oliver He
220	35	VO:0007219	Allogeneic Cellular Vaccine 1650-G	Other	Lung	lung cancer vacine	VO:0005486	Gene name: CEACAM5|Gene name: WT1|Gene name: MAGEA2	1048|7490|4101	Clinical trial	Homo sapiens	A pluripotent, allogeneic, tumor cell vaccine composed of irradiated tumor cells from the non-small cell lung cancer (NSCLC) cell line 1650 and the immunoadjuvant recombinant granulocyte-macrophage colony stimulating factor (GM-CSF) (1650-G), with potential immunostimulating and antineoplastic activities. Upon administration, allogeneic cellular vaccine 1650-G may stimulate the immune system to e…				5257	VIOLIN: https://violinet.org/canvaxkb/vaccine_detail.php?c_vaccine_id=5257	https://github.com/vaccineontology/VO/issues/148			Ibrahim Seleznev|Eliyas Asfaw|Jie Zheng|Oliver He
221	36	VO:0007220	Allogeneic Dendritic Cell Vaccine COMBIG-DC	Recombinant vector vaccine	Multiple/others	cancer vaccine	VO:0000177	Gene name: IFNG|Gene name: TNF	3458|7124	Clinical trial	Homo sapiens	A cancer vaccine consisting of allogeneic, immortalized dendritic cells (DCs) loaded with tumor specific antigens and activated, with potential immunostimulatory and antineoplastic activities. Upon intratumoral administration of the allogeneic dendritic cell vaccine COMBIG-DC, these activated DCs attract natural killer (NK) cells, induce an anti-inflammatory response leading to the induction of N…	https://clinicaltrials.gov/ct2/show/NCT01525017, https://clinicaltrials.gov/ct2/show/NCT01974661			5446	VIOLIN: https://violinet.org/canvaxkb/vaccine_detail.php?c_vaccine_id=5446	https://github.com/vaccineontology/VO/issues/149		NCT: https://clinicaltrials.gov/ct2/show/NCT01525017|NCT: https://clinicaltrials.gov/ct2/show/NCT01974661	Ibrahim Seleznev|Eliyas Asfaw|Jie Zheng|Oliver He
222	37	VO:0007221	Allogeneic Dendritic Cell-Myeloma Idiotype Vaccine	Recombinant vector vaccine	Myeloma	myeloma cancer vaccine	VO:0005492			Clinical trial	Homo sapiens	A cell-based vaccine composed of allogeneic dendritic cells pulsed ex-vivo with an autologous myeloma idiotype with potential antineoplastic activity. Upon administration, allogeneic dendritic cell-myeloma idiotype vaccine may stimulate the host immune system to mount a specific cytotoxic T-lymphocyte (CTL) response against myeloma cells, resulting in cell lysis.				5102	VIOLIN: https://violinet.org/canvaxkb/vaccine_detail.php?c_vaccine_id=5102	https://github.com/vaccineontology/VO/issues/150			Ibrahim Seleznev|Eliyas Asfaw|Jie Zheng|Oliver He
223	38	VO:0007222	Allogeneic Glioblastoma Stem-like Cell Line Lysate-pulsed Autologous Dendritic Cell Vaccine	Recombinant vector vaccine	Brain	brain cancer vacine	VO:0005428	Gene name: CD90	7070	Clinical trial	Homo sapiens	A cell-based cancer vaccine composed of autologous dendritic cells (DCs) pulsed with lysates from an allogeneic glioblastoma (GBM) stem-like cell line, with potential immunostimulatory and antineoplastic activities. Upon administration allogeneic glioblastoma stem-like cell line lysate-pulsed autologous dendritic cell vaccine exposes the immune system to GBM stem cell antigens, which may result i…				5023	VIOLIN: https://violinet.org/canvaxkb/vaccine_detail.php?c_vaccine_id=5023	https://github.com/vaccineontology/VO/issues/151			Ibrahim Seleznev|Eliyas Asfaw|Jie Zheng|Oliver He
224	39	VO:0007223	Allogeneic GM-CSF-Based Myeloma Cell Vaccine	DNA vaccine	Myeloma	myeloma cancer vaccine	VO:0005492	Gene name: GM-SCF|Gene name: MAGEA3|Gene name: WT1|Gene name: MAGEC1	1437|4102|7490|9947	Clinical trial	Homo sapiens	An allogeneic tumor cell vaccine containing myeloma cancer cells transfected with the granulocyte macrophage-colony-stimulating factor (GM-CSF) gene with potential antineoplastic activity. Upon vaccination, allogeneic GM-CSF-based myeloma cellular vaccine secretes GM-CSF, which may potentiate a tumor-specific cytotoxic T-lymphocyte (CTL) response against myeloma cancer cell-associated antigens.				5327	VIOLIN: https://violinet.org/canvaxkb/vaccine_detail.php?c_vaccine_id=5327	https://github.com/vaccineontology/VO/issues/152			Ibrahim Seleznev|Eliyas Asfaw|Jie Zheng|Oliver He
225	40	VO:0007224	Allogeneic GM-CSF-Secreting Breast Cancer Vaccine	DNA vaccine	Breast	Breast Cancer Vaccine	VO:0005484	Gene name: ERBB2	2064	Clinical trial	Homo sapiens	An allogenic vaccine consisting of irradiated breast cancer cells transfected with the granulocyte macrophage-colony-stimulating factor (GM-CSF) gene. Upon vaccination, the genetically modified cells secrete GM-CSF, thereby potentiating a tumor-specific T cell response against breast cancer cell-asociated antigens.A vaccine that is being studied as a way to help the body's immune system kill brea…				5059	VIOLIN: https://violinet.org/canvaxkb/vaccine_detail.php?c_vaccine_id=5059	https://github.com/vaccineontology/VO/issues/153			Ibrahim Seleznev|Eliyas Asfaw|Jie Zheng|Oliver He
226	41	VO:0007225	Allogeneic GM-CSF-secreting Tumor Vaccine PANC 10.05 pcDNA-1/GM-Neo	DNA vaccine	Pancreatic	pancreatic cancer vaccine	VO:0005430			Clinical trial	Homo sapiens	An allogeneic cancer vaccine composed of lethally irradiated, whole pancreatic cancer cells transfected with a plasmid carrying the gene for cytokine granulocyte-macrophage colony-stimulating factor (GM-CSF), with potential immunostimulating and antineoplastic activities. Allogeneic GM-CSF-secreting tumor vaccine PANC 10.05 pcDNA-1/GM-Neo secretes GM-CSF thereby activating dendritic cells, promot…	https://clinicaltrials.gov/ct2/show/NCT01088789			5075	VIOLIN: https://violinet.org/canvaxkb/vaccine_detail.php?c_vaccine_id=5075	https://github.com/vaccineontology/VO/issues/154		NCT: https://clinicaltrials.gov/ct2/show/NCT01088789	Ibrahim Seleznev|Eliyas Asfaw|Jie Zheng|Oliver He
227	42	VO:0007226	Allogeneic GM-CSF-secreting Tumor Vaccine PANC 6.03 pcDNA-1/GM-Neo	DNA vaccine	Pancreatic	pancreatic cancer vaccine	VO:0005430			Clinical trial	Homo sapiens	An allogeneic cancer vaccine composed of lethally irradiated, whole pancreatic cancer cells transfected with a plasmid carrying the gene for cytokine granulocyte-macrophage colony-stimulating factor (GM-CSF), with potential immunostimulating and antineoplastic activities. Allogeneic GM-CSF-secreting tumor vaccine PANC 6.03 pcDNA-1/GM-Neo secretes GM-CSF thereby activating dendritic cells, promoti…	https://www.cancer.gov/about-cancer/treatment/clinical-trials/search/v?id=NCI-2010-01868&r=1		https://www.cancer.gov/about-cancer/treatment/clinical-trials/search/v?id=NCI-2010-01868&r=1	5515	VIOLIN: https://violinet.org/canvaxkb/vaccine_detail.php?c_vaccine_id=5515	https://github.com/vaccineontology/VO/issues/155			Ibrahim Seleznev|Eliyas Asfaw|Jie Zheng|Oliver He
228	43	VO:0007227	Allogeneic Large Multivalent Immunogen Breast Cancer Vaccine	Recombinant vector vaccine	Breast	Breast Cancer Vaccine	VO:0005484	Gene name: CTLA4	1493	Clinical trial	Homo sapiens	A cancer vaccine, containing human-specific large multivalent immunogens (LMIs) isolated from the membrane fraction of cells from a breast cancer cell line, with potential immunostimulatory and antineoplastic activities. Upon administration, allogeneic large multivalent immunogen breast cancer vaccine may stimulate a cytotoxic T lymphocyte (CTL) immune response against tumor cells that express th…				5269	VIOLIN: https://violinet.org/canvaxkb/vaccine_detail.php?c_vaccine_id=5269	https://github.com/vaccineontology/VO/issues/156			Ibrahim Seleznev|Eliyas Asfaw|Jie Zheng|Oliver He
229	44	VO:0007228	Allogeneic Large Multivalent Immunogen Melanoma Vaccine LP2307	Other	Melanoma	melanoma vaccine	VO:0000422	Gene name: MLANA|Gene name: gp100 (PMEL)	2315|6490	Clinical trial	Homo sapiens	A cancer vaccine, containing human-specific large multivalent immunogen (LMI) isolated from plasma membrane fractions of the melanoma cell lines MSM-M1 and MSM-M2, with potential immunostimulating and antineoplastic activities. Upon administration, allogeneic large multivalent immunogen melanoma vaccine LP2307 may stimulate a CD8+ cytotoxic T lymphocyte (CTL) response against melanoma tumor cells…	https://clinicaltrials.gov/ct2/show/NCT00726739			5423	VIOLIN: https://violinet.org/canvaxkb/vaccine_detail.php?c_vaccine_id=5423	https://github.com/vaccineontology/VO/issues/157		NCT: https://clinicaltrials.gov/ct2/show/NCT00726739	Ibrahim Seleznev|Eliyas Asfaw|Jie Zheng|Oliver He
230	45	VO:0007229	Allogeneic Melanoma Vaccine AGI-101H	Other	Melanoma	melanoma vaccine	VO:0000422	Gene name: ALDH1A1	216	Clinical trial	Homo sapiens	A cancer vaccine derived from two gentically modified human melanoma cell lines with potential antineoplastic activity. Allogeneic melanoma vaccine AGI-101H consists of a 1:1 mixture of cells from two genetically modified human melanoma cell lines, designated as Mich1H6 and Mich2H6, that have been gamma-irradiated to render the cells non-proliferative. Upon administration, this vaccine may stimul…	https://www.ncbi.nlm.nih.gov/pmc/articles/PMC6959432/	PubMed:32002306		5376	VIOLIN: https://violinet.org/canvaxkb/vaccine_detail.php?c_vaccine_id=5376	https://github.com/vaccineontology/VO/issues/158			Ibrahim Seleznev|Eliyas Asfaw|Jie Zheng|Oliver He
231	46	VO:0007230	Allogeneic Mesothelioma Tumor Lysate-pulsed Autologous Dendritic Cell Vaccine	Recombinant vector vaccine	Mesothelioma	mesothelioma cancer vacine	VO:0005491	Gene name: MSLN	10232	Clinical trial	Homo sapiens	A cell-based cancer vaccine composed of autologous dendritic cells (DCs) pulsed with a mixture of lysates from five allogeneic mesothelioma tumor cell lines, with potential immunostimulatory and antineoplastic activities. Upon leukapheresis, DCs are loaded with allogeneic mesothelioma tumor cell lysates. Upon re-administration of the allogeneic mesothelioma tumor lysate-pulsed autologous DC vacci…				5440	VIOLIN: https://violinet.org/canvaxkb/vaccine_detail.php?c_vaccine_id=5440	https://github.com/vaccineontology/VO/issues/159			Ibrahim Seleznev|Eliyas Asfaw|Jie Zheng|Oliver He
232	47	VO:0007231	Allogeneic Multipotent Adult Progenitor Cells Vaccine	Recombinant vector vaccine	Multiple/others	cancer vaccine	VO:0000177			Clinical trial	Homo sapiens	A biologic product that consists of undifferentiated stem cells, obtained from adult bone marrow or other non-embryonic tissue sources, that are expanded in vitro and deposited in master cell banks for ""off-the-shelf"" use, with potential hematopoiesis-inducing and immunomodulating activities. Allogeneic multipotent adult progenitor cells (MAPCs) are non-immunogenic due to the lack of major hist…				5054	VIOLIN: https://violinet.org/canvaxkb/vaccine_detail.php?c_vaccine_id=5054	https://github.com/vaccineontology/VO/issues/160			Ibrahim Seleznev|Eliyas Asfaw|Jie Zheng|Oliver He
233	48	VO:0007232	Allogeneic Renal Cell Carcinoma Vaccine MGN1601	Recombinant vector vaccine	Renal	renal cancer vaccine	VO:0005494	Gene name: CD80|Gene name: CD40LG	941|959	Clinical trial	Homo sapiens	A whole cell vaccine comprised of irradiated allogeneic renal cell carcinoma (RCC) with potential immunostimulating and antineoplastic activities. Allogeneic renal cell carcinoma vaccine MGN1601 contains two active ingredients: 1) genetically modified allogeneic RCC cells that are transiently transfected with four different MIDGE (Minimalistic Immunogenically Defined Gene Expression) vectors enco…	https://www.cell.com/molecular-therapy-family/molecular-therapy/fulltext/S1525-0016(16)36654-0		https://www.cell.com/molecular-therapy-family/molecular-therapy/fulltext/S1525-0016(16)36654-0	5358	VIOLIN: https://violinet.org/canvaxkb/vaccine_detail.php?c_vaccine_id=5358	https://github.com/vaccineontology/VO/issues/161			Ibrahim Seleznev|Eliyas Asfaw|Jie Zheng|Oliver He
234	49	VO:0007233	Allogeneic Tumor Cell Vaccine	Other	Multiple/others	cancer vaccine	VO:0000177			Clinical trial	Homo sapiens	A vaccine composed of tumor cells isolated from the tumor of one patient, killed and processed, and administered to another patient to stimulate cytotoxic immune responses to a similar tumor cell type. The cells found in this type of whole-cell vaccine express many cell-surface tumor-associated antigens. This vaccine is frequently administered with an adjuvant immunostimulant.	https://www.cancer.gov/about-cancer/treatment/clinical-trials/intervention/allogeneic-tumor-cell-vaccine		https://www.cancer.gov/about-cancer/treatment/clinical-trials/intervention/allogeneic-tumor-cell-vaccine	5339	VIOLIN: https://violinet.org/canvaxkb/vaccine_detail.php?c_vaccine_id=5339	https://github.com/vaccineontology/VO/issues/162			Ibrahim Seleznev|Eliyas Asfaw|Jie Zheng|Oliver He
235	50	VO:0007234	Allogenic Glioma Cancer Vaccine	Inactivated or ""killed"" vaccine	Brain	brain cancer vacine	VO:0005428			Clinical trial	Homo sapiens	A vaccine composed of killed glioma cancer cells from another patient for use in immunotherapy	https://pubmed.ncbi.nlm.nih.gov/24829761/	PubMed:24829761		5119	VIOLIN: https://violinet.org/canvaxkb/vaccine_detail.php?c_vaccine_id=5119	https://github.com/vaccineontology/VO/issues/163			Ibrahim Seleznev|Eliyas Asfaw|Jie Zheng|Oliver He
236	51	VO:0007235	Alpha Fetoprotein Adenoviral Vector Vaccine	Recombinant vector vaccine	Liver	liver cancer vaccine	VO:0005429	Gene name: AFP	149	Clinical trial	Homo sapiens	A vaccine consisting of a recombinant adenoviral vector encoding alpha fetoprotein. After vaccination, expressed alpha fetoprotein may stimulate a cytotoxic T lymphocyte (CTL) response against tumor cells that express alpha fetoprotein, resulting in tumor cell lysis.	https://www.ncbi.nlm.nih.gov/pmc/articles/PMC4151252/	PubMed:25041030		5313	VIOLIN: https://violinet.org/canvaxkb/vaccine_detail.php?c_vaccine_id=5313	https://github.com/vaccineontology/VO/issues/164			Ibrahim Seleznev|Eliyas Asfaw|Jie Zheng|Oliver He
237	52	VO:0007236	Alpha-1,3-galactosyltransferase-expressing Allogeneic Renal Cell Carcinoma Vaccine	Other	Renal	renal cancer vaccine	VO:0005494	Gene name: Gla	11605	Clinical trial	Homo sapiens	An allogeneic renal cell cancer (RCC) vaccine composed of cell line-derived RCCs that are genetically engineered to express the murine alpha-1,3-galactosyltransferase (GalT), with potential immunostimulatory and antineoplastic activities. Not naturally occurring in humans, GalT catalyzes the expression of foreign alpha-1,3-galactosyl (alpha-gal) carbohydrate epitopes on the cell membranes of the …				5349	VIOLIN: https://violinet.org/canvaxkb/vaccine_detail.php?c_vaccine_id=5349	https://github.com/vaccineontology/VO/issues/165			Ibrahim Seleznev|Eliyas Asfaw|Jie Zheng|Oliver He
238	53	VO:0007237	Alpha-fetoprotein Peptide-Pulsed Autologous Dendritic Cell Vaccine	Recombinant vector vaccine	Liver	liver cancer vaccine	VO:0005429	Gene name: AFP	174	Clinical trial	Homo sapiens	A cell-based cancer vaccine comprised of autologous dendritic cells pulsed with four alpha-fetoprotein (AFP) peptides, with potential immunostimulatory and antineoplastic activities. Upon administration, AFP peptide-pulsed autologous dendritic cell vaccine may stimulate anti-tumoral cytotoxic T lymphocyte (CTL) and antibody responses against AFP-expressing cancer cells, resulting in tumor cell ly…	https://aacrjournals.org/clincancerres/article/12/9/2817/285033/A-Phase-I-II-Trial-Testing-Immunization-of	PubMed:16675576		5315	VIOLIN: https://violinet.org/canvaxkb/vaccine_detail.php?c_vaccine_id=5315	https://github.com/vaccineontology/VO/issues/166			Ibrahim Seleznev|Eliyas Asfaw|Jie Zheng|Oliver He
239	54	VO:0007238	Alpha-Galactosylceramide-Pulsed Autologous Dendritic Cell Vaccine	Recombinant vector vaccine	Lung	lung cancer vacine	VO:0005486			Clinical trial	Homo sapiens	A cancer vaccine comprised of autologous dendritic cells (DCs) pulsed with the marine sponge glycolipid alpha-galactosylceramide (alpha-GalCer) with potential immunostimulatory and antimetastatic activities. Upon administration, alpha-galactosylceramide-pulsed autologous dendritic cells may result in the activation and proliferation of a subset of endogenous natural killer T (NKT) cells, B cells,…	https://www.ncbi.nlm.nih.gov/pmc/articles/PMC7078938/	PubMed:32188702				https://github.com/vaccineontology/VO/issues/167			Ibrahim Seleznev|Eliyas Asfaw|Jie Zheng|Oliver He
240	55	VO:0007239	Alpha-type-1 Polarized Dendritic Cell Vaccine	Other	Multiple/others	cancer vaccine	VO:0000177	Gene name: MLANA|Gene name: gp100 (PMEL)|Gene name: Tyrosinase	2315|6490|7299	Clinical trial	Homo sapiens	A mature polarized dendritic cell with potent immunostimulating activity. Treating dendritic cells (DCs) with interferon-alpha (IFN-a) and polyinosinic:polycytidylic acid (p-I:C) in addition to a cytokine cocktail (tumor necrosis factor alpha/Interleukin-1beta/IFN-gamma) produces mature but not exhausted alpha type-1 polarized DCs (alphaDC1) that are capable of: 1) high responsiveness to other ly…	https://www.cancer.gov/about-cancer/treatment/clinical-trials/intervention/alpha-type-1-polarized-dendritic-cells		https://www.cancer.gov/about-cancer/treatment/clinical-trials/intervention/alpha-type-1-polarized-dendritic-cells	5198	VIOLIN: https://violinet.org/canvaxkb/vaccine_detail.php?c_vaccine_id=5198	https://github.com/vaccineontology/VO/issues/168			Ibrahim Seleznev|Eliyas Asfaw|Jie Zheng|Oliver He
241	56	VO:0007240	ALVAC Vaccine	DNA vaccine	Melanoma	melanoma vaccine	VO:0000422	Gene name: IFNG -Obselete	3458	Clinical trial	Homo sapiens	A derivative of the Canarypox Virus, ALVAC can infect mammalian cells but it can't replicate. Thus, it produces a self-limiting infection which does not produce symptoms or harm the host. When carrying foreign genes it will cause transient expression of protein.	https://pubmed.ncbi.nlm.nih.gov/16061912/	PubMed:16061912		5334	VIOLIN: https://violinet.org/canvaxkb/vaccine_detail.php?c_vaccine_id=5334	https://github.com/vaccineontology/VO/issues/169			Ibrahim Seleznev|Eliyas Asfaw|Jie Zheng|Oliver He
242	57	VO:0007241	ALVAC-B7-CEA Vaccine	Other	Multiple/others	cancer vaccine	VO:0000177	Gene name: CD80|Gene name: CEACAM5 (CEA)	941|1048	Clinical trial	Homo sapiens	A cancer vaccine consisting of ALVAC, a highly attenuated poxvirus strain derived from the canarypox virus. ALVAC-B7-CEA expresses carcinoembryonic antigen (CEA), a protein that is overexpressed by many tumor cells, and B7.1 (also known as CD80), the natural ligand for the T-cell antigen CD28, to augment the host immune response. This agent has been shown to stimulate a host immune response again…	https://pubmed.ncbi.nlm.nih.gov/12596363/	PubMed:12596363		5444	VIOLIN: https://violinet.org/canvaxkb/vaccine_detail.php?c_vaccine_id=5444	https://github.com/vaccineontology/VO/issues/210			Ibrahim Seleznev|Eliyas Asfaw|Jie Zheng|Oliver He
243	58	VO:0007242	ALVAC-CEA (VCP248) Vaccine	Recombinant vector vaccine	Multiple/others	cancer vaccine	VO:0000177	Gene name: CEACAM5 (CEA)	1048	Clinical trial	Homo sapiens	A replication-defective recombinant canarypox virus (ALVAC) that contains the entire human carcinoembryonic antigen (CEA) gene. Vaccination with ALVAC-CEA (VCP248) may stimulate the host immune system to mount a cytotoxic T lymphocyte (CTL) response against CEA-positive tumor cells, thereby decreasing tumor growth. (NCI04)				5003	VIOLIN: https://violinet.org/canvaxkb/vaccine_detail.php?c_vaccine_id=5003	https://github.com/vaccineontology/VO/issues/212			Ibrahim Seleznev|Eliyas Asfaw|Jie Zheng|Oliver He
244	59	VO:0007243	ALVAC-CEA B7.1 Vaccine	Recombinant vector vaccine	Colon	colon cancer vacine	VO:0005489	Gene name: CD80	941	Clinical trial	Homo sapiens	A cancer vaccine that uses a viral vector system derived from the canarypox virus engineered to target the carcinoembryonic antigen (CEA). It causes infected cells to temporarily display CEA and activates the immune system to attack the tumor cells.	https://pubmed.ncbi.nlm.nih.gov/18676757/	PubMed:18676757		5125	VIOLIN: https://violinet.org/canvaxkb/vaccine_detail.php?c_vaccine_id=5125	https://github.com/vaccineontology/VO/issues/213			Ibrahim Seleznev|Eliyas Asfaw|Jie Zheng|Oliver He
245	60	VO:0007244	ALVAC-CEA Vaccine	Other	Multiple/others	cancer vaccine	VO:0000177	Gene name: CEACAM5 (CEA)	1048	Clinical trial	Homo sapiens	A cancer vaccine consisting of ALVAC, a highly attenuated poxvirus strain derived from the canarypox virus, encoding for the tumor associated antigen (TAA) carcinoembryonic antigen (CEA), with potential antineoplastic activity. Upon administration, ALVAC-CEA vaccine expresses CEA and may stimulate a host immune response against tumor cells expressing CEA. This may result in the inhibition of tumo…				5051	VIOLIN: https://violinet.org/canvaxkb/vaccine_detail.php?c_vaccine_id=5051	https://github.com/vaccineontology/VO/issues/214			Ibrahim Seleznev|Eliyas Asfaw|Jie Zheng|Oliver He
246	61	VO:0007245	ALVAC-ESO-1 Vaccine	Recombinant vector vaccine	Multiple/others	cancer vaccine	VO:0000177	Gene name: NY-ESO-1	1485	Clinical trial	Homo sapiens	A cancer vaccine consisting of a replication-defective recombinant canarypox virus (ALVAC) encoding the cancer-testis antigen NY-ESO-1, with potential immunostimulatory and antineoplastic activities. Upon administration, ALVAC-ESO-1 vaccine may stimulate the host immune system to mount a cytotoxic T lymphocyte (CTL) response against NY-ESO-1-expressing cancer cells, which may result in the inhibi…	https://clinicaltrials.gov/ct2/show/NCT01982487			5332	VIOLIN: https://violinet.org/canvaxkb/vaccine_detail.php?c_vaccine_id=5332	https://github.com/vaccineontology/VO/issues/215		NCT: https://clinicaltrials.gov/ct2/show/NCT01982487	Ibrahim Seleznev|Eliyas Asfaw|Jie Zheng|Oliver He
247	62	VO:0007246	ALVAC-hB7.1 Vaccine	Recombinant vector vaccine	Melanoma	melanoma vaccine	VO:0000422	Gene name: CTLA4	1493	Clinical trial	Homo sapiens	A vaccine comprise of a canarypox viral vector that carries the gene for human B7.1 (CD80 antigen) with potential use as an autologous therapeutic cancer vaccine. Tumor cells harvested from a patient are infected with ALVAC-hB7 1, thereby producing an autologous cell line that exhibits increased expression of HLA class I and class II, CD54 (ICAM), and CD80. Increased expression of these proteins …	https://clinicaltrials.gov/ct2/show/NCT00003556			5181	VIOLIN: https://violinet.org/canvaxkb/vaccine_detail.php?c_vaccine_id=5181	https://github.com/vaccineontology/VO/issues/216		NCT: https://clinicaltrials.gov/ct2/show/NCT00003556	Ibrahim Seleznev|Eliyas Asfaw|Jie Zheng|Oliver He
248	63	VO:0007247	ALVAC-MART-1 Vaccine	Recombinant vector vaccine	Melanoma	melanoma vaccine	VO:0000422	Gene name: MLANA	2315	Clinical trial	Homo sapiens	A cancer vaccine containing a replication-defective recombinant canarypox virus (ALVAC), encoding an epitope of MART-1 (melanoma antigen recognized by T-cells), with potential immunostimulatory and antineoplastic activities. Upon administration, the MART-1 epitope is expressed by the ALVAC vector in ALVAC-MART-1 vaccine; a host cytotoxic T lymphocyte (CTL) response against MART-1-expressing tumor…	https://clinicaltrials.gov/ct2/show/NCT00612222			5124	VIOLIN: https://violinet.org/canvaxkb/vaccine_detail.php?c_vaccine_id=5124	https://github.com/vaccineontology/VO/issues/217		NCT: https://clinicaltrials.gov/ct2/show/NCT00612222	Ibrahim Seleznev|Eliyas Asfaw|Jie Zheng|Oliver He
249	64	VO:0007248	ALVAC-P53 Vaccine	Recombinant vector vaccine	Colon	colon cancer vacine	VO:0005489	Gene name: TP53 (P53)	7157	Clinical trial	Homo sapiens	Several canarypox virus recombinants expressing human or murine p53 in wild-type or mutant form were constructed	https://pubmed.ncbi.nlm.nih.gov/8643480/, https://pubmed.ncbi.nlm.nih.gov/12006514/	PubMed:12006514		4225	VIOLIN: https://violinet.org/canvaxkb/vaccine_detail.php?c_vaccine_id=4225				Ibrahim Seleznev|Eliyas Asfaw|Jie Zheng|Oliver He
250	65	VO:0007249	ALVAC(2) Melanoma Multi-antigen Vaccine	Recombinant vector vaccine	Melanoma	melanoma vaccine	VO:0000422	Gene name: gp100 (PMEL)|Gene name: CTAG1B	1485|6490	Clinical trial	Homo sapiens	A therapeutic cancer vaccine, based on a replication-defective recombinant canarypox virus (ALVAC) encoding multiple melanoma antigens, with potential immunostimulatory and antineoplastic activities. Vaccination with ALVAC(2) melanoma multi-antigen therapeutic vaccine may stimulate the host immune system to mount an immune response against antigen-expressing melanoma cells, resulting in inhibitio…				5394	VIOLIN: https://violinet.org/canvaxkb/vaccine_detail.php?c_vaccine_id=5394	https://github.com/vaccineontology/VO/issues/170			Ibrahim Seleznev|Eliyas Asfaw|Jie Zheng|Oliver He
251	66	VO:0007250	ALVAC(2)-NY-ESO-1 (M)/TRICOM Vaccine	Recombinant vector vaccine	Multiple/others	cancer vaccine	VO:0000177	Gene name: NY-ESO-1|Gene name: ICAM1|Gene name: CD80|Gene name: CD58	1485|3383|941|965	Clinical trial	Homo sapiens	A cancer vaccine consisting of a replication-defective recombinant canarypox virus [ALVAC(2)] encoding the cancer-testis antigen NY-ESO and the TRIad of COstimulatory Molecules (B7-1, ICAM-1 and LFA-3; also called TRICOM), with potential immunostimulatory and antineoplastic activities. Upon administration, ALVAC(2)/NY-ESO (M)/TRICOM vaccine may stimulate the host immune system to mount a cytotoxi…	https://clinicaltrials.gov/ct2/show/NCT01982487			5268	VIOLIN: https://violinet.org/canvaxkb/vaccine_detail.php?c_vaccine_id=5268	https://github.com/vaccineontology/VO/issues/171		NCT: https://clinicaltrials.gov/ct2/show/NCT01982487	Ibrahim Seleznev|Eliyas Asfaw|Jie Zheng|Oliver He
252	67	VO:0007251	AML mRNA Positive Lysate Loaded Autologous Dendritic Cell Vaccine	Recombinant vector vaccine	Leukemia	leukemia cancer vaccine	VO:0005487			Clinical trial	Homo sapiens	A cancer vaccine consisting of autologous dendritic cells loaded with separate preparations of acute myelogenous leukemia (AML) cell lysate and AML-specific messenger RNA (mRNA) with potential immunostimulatory and antineoplastic activities. Upon administration, AML mRNA plus lysate loaded autologous dendritic cell vaccine may elicit a potent cytotoxic T-cell (CTL) response against AML cells, res…				5533	VIOLIN: https://violinet.org/canvaxkb/vaccine_detail.php?c_vaccine_id=5533	https://github.com/vaccineontology/VO/issues/219			Ibrahim Seleznev|Eliyas Asfaw|Jie Zheng|Oliver He
253	68	VO:0007252	Amolimogene Bepiplasmid Vaccine	DNA vaccine	Cervical	cervical cancer vaccine	VO:0005488	Gene name: E7	1489079	Clinical trial	Homo sapiens	A plasmid DNA-based vaccine consisting of small biodegradable poly(lactide-co-glicolide) polymer microparticles encapsulating plasmid-DNA vector encoding a chimeric protein comprising epitopes derived from the E6 and E7 oncoproteins of the human papillomavirus (HPV) types 16 and 18, with potential antineoplastic activity. Upon intramuscular vaccination, amolimogene bepiplasmid may elicit the host…	https://pubmed.ncbi.nlm.nih.gov/19051140/	PubMed:19051140		5243	VIOLIN: https://violinet.org/canvaxkb/vaccine_detail.php?c_vaccine_id=5243	https://github.com/vaccineontology/VO/issues/220			Ibrahim Seleznev|Eliyas Asfaw|Jie Zheng|Oliver He
254	69	VO:0007253	Androgen Receptor Ligand-binding Domain-encoding Plasmid DNA Vaccine MVI-118	DNA vaccine	Prostate	prostate cancer vaccine	VO:0005425	Gene name: AR	367	Clinical trial	Homo sapiens	A cancer vaccine containing pTVG4 plasmid DNA encoding the human androgen receptor (AR) ligand-binding domain (LBD) (pTVG-AR), with potential immunostimulating and antineoplastic activities. Upon intradermal administration of AR LBD-encoding plasmid DNA vaccine MVI-118, the plasmid DNA vaccine expresses AR LBD and may stimulate the host immune system to generate a cytotoxic T-lymphocyte (CTL) res…	https://www.ncbi.nlm.nih.gov/pmc/articles/PMC7541575/	PubMed:32513836		5331	VIOLIN: https://violinet.org/canvaxkb/vaccine_detail.php?c_vaccine_id=5331	https://github.com/vaccineontology/VO/issues/221			Ibrahim Seleznev|Eliyas Asfaw|Jie Zheng|Oliver He
255	70	VO:0007254	Ankara (MVA) Vaccine	Recombinant plasmid DNA	Melanoma	melanoma vaccine	VO:0000422			Clinical trial	Homo sapiens	A modified vaccinia Ankara (MVA) encoding 7 melanoma tumor antigen cytotoxic T lymphocyte (CTL) epitopes.	https://pubmed.ncbi.nlm.nih.gov/15627214/	PubMed:15627214		3994	VIOLIN: https://violinet.org/canvaxkb/vaccine_detail.php?c_vaccine_id=3994	https://github.com/vaccineontology/VO/issues/222			Ibrahim Seleznev|Eliyas Asfaw|Jie Zheng|Oliver He
256	71	VO:0007255	Ankara (MVA) and ALVAC(2) Vaccine	Peptide	Melanoma	melanoma vaccine	VO:0000422			Clinical trial	Homo sapiens	Recombinant MVA-gp100M and ALVAC(2)-5T4 were constructed to complement existing ALVAC(2)-gp100M and MVA-5T4 vectors. Recombinant TAA expression in chicken embryo fibroblast cells was confirmed by Western blot analysis. 5T4 expression was approximately equal for both viruses, whereas ALVAC-derived gp100 was quickly degraded, at a time point when MVA-derived gp100 was still stable and expressed at …	https://pubmed.ncbi.nlm.nih.gov/15627214/	PubMed:15627214		4073	VIOLIN: https://violinet.org/canvaxkb/vaccine_detail.php?c_vaccine_id=4073	https://github.com/vaccineontology/VO/issues/223			Ibrahim Seleznev|Eliyas Asfaw|Jie Zheng|Oliver He
257	72	VO:0007256	Anti-CD19/CD3 Tetravalent Antibody AFM11 Vaccine	Other	Lymphoma	lymphoma vaccine	VO:0005427			Clinical trial	Homo sapiens	An anti-CD19/anti-CD3 bispecific tetravalent antibody with potential immunostimulatory and antineoplastic activities. Anti-CD19/CD3 tetravalent antibody AFM11 possesses two antigen-recognition and binding sites, one for the CD3 complex, a group of T-cell surface glycoproteins that complex with the T-cell receptor (TCR), and one for CD19, a tumor-associated antigen (TAA) overexpressed on the surfa…				5199	VIOLIN: https://violinet.org/canvaxkb/vaccine_detail.php?c_vaccine_id=5199	https://github.com/vaccineontology/VO/issues/224			Ibrahim Seleznev|Eliyas Asfaw|Jie Zheng|Oliver He
258	73	VO:0007257	Anti-CD3 x Anti-CD20 Bispecific Antibody-Armed Activated T Cells Cancer Vaccine	Other	Lymphoma	lymphoma vaccine	VO:0005427	Gene name: MS4A1	931	Clinical trial	Homo sapiens	Autologous activated T cells that have been coated with bispecific antibodies (BiAb), with potential antineoplastic and immunomodulating activities. In vitro, T cells are activated through exposure to the anti-CD3 murine monoclonal antibody OKT3 and low-dose interleukin 2 (Il-2) for 6-14 days and then armed with anti-CD3 x anti-CD20 bispecific antibody (CD20Bi). Upon administration, anti-CD3 x an…	https://www.targetedonc.com/view/cd20-cd3-bispecific-antibodies-can-revolutionize-b-cell-lymphoma-therapy		https://www.targetedonc.com/view/cd20-cd3-bispecific-antibodies-can-revolutionize-b-cell-lymphoma-therapy	5411	VIOLIN: https://violinet.org/canvaxkb/vaccine_detail.php?c_vaccine_id=5411	https://github.com/vaccineontology/VO/issues/225			Ibrahim Seleznev|Eliyas Asfaw|Jie Zheng|Oliver He
259	74	VO:0007258	Anti-CEA TCR Retroviral Vector-Transduced Autologous Peripheral Blood Lymphocytes	Recombinant vector vaccine	Colon	colon cancer vacine	VO:0005489	Gene name: CEACAM5 (CEA)	1048	Clinical trial	Homo sapiens	Autologous human peripheral blood lymphocytes (PBLs), transduced with a retroviral vector encoding both the alpha and beta chains of a T cell receptor (TCR) specific for the carcinoembryonic antigen (CEA), with potential immunostimulating and antineoplastic activities. After transduction, expansion in culture, and reintroduction into the patient, anti-CEA TCR retroviral vector-transduced autologo…				5536	VIOLIN: https://violinet.org/canvaxkb/vaccine_detail.php?c_vaccine_id=5536	https://github.com/vaccineontology/VO/issues/226			Ibrahim Seleznev|Eliyas Asfaw|Jie Zheng|Oliver He
260	75	VO:0007259	Anti-CTLA4 MoAb RNA-transfected Autologous Dendritic Cell Vaccine	Recombinant vector vaccine		cancer vaccine	VO:0000177	Gene name: CTLA4	1493	Clinical trial	Mus musculus	An autologous dendritic cell (DC) cancer vaccine with potential immunostimulatory activity. Anti-CTLA4 MoAb RNA-transfected autologous DC vaccine is prepared by transfecting DCs with RNAs encoding humanized heavy and light chains of the anti-CTLA4 (cytotoxic T-Lymphocyte-Associated Antigen 4); expression of anti-CTLA4 blocks the inhibitory effect of CTLA4 on the activation of T-lymphocytes. Co-va…				5375	VIOLIN: https://violinet.org/canvaxkb/vaccine_detail.php?c_vaccine_id=5375	https://github.com/vaccineontology/VO/issues/227			Ibrahim Seleznev|Eliyas Asfaw|Jie Zheng|Oliver He
261	76	VO:0007260	Anti-CTLA4 MoAb RNA/GITRL RNA-transfected Autologous Dendritic Cell Vaccine	Recombinant vector vaccine		cancer vaccine	VO:0000177	Gene name: CTLA4	1493	Clinical trial	Homo sapiens	An autologous dendritic cell (DC) cancer vaccine with potential immunostimulatory activity. Anti-CTLA4 MoAb RNA/GITRL RNA-transfected DC vaccine is prepared by transfecting DCs with RNAs encoding humanized heavy and light chains of the anti-CTLA4 (cytotoxic T-Lymphocyte-Associated Antigen 4) monoclonal antibody and tumor necrosis factor (ligand) superfamily, member 18 (TNFSF18 or GlTRL); expressi…				5149	VIOLIN: https://violinet.org/canvaxkb/vaccine_detail.php?c_vaccine_id=5149	https://github.com/vaccineontology/VO/issues/228			Ibrahim Seleznev|Eliyas Asfaw|Jie Zheng|Oliver He
262	77	VO:0007261	Anti-GnRH Vaccine PEP223	Other	Prostate	prostate cancer vaccine	VO:0005425	Gene name: Gnhr1	14714	Clinical trial	Homo sapiens	A peptide vaccine derived from the synthetic peptide pyroEHWSYGLRPG, corresponding to amino acids 22-31 of mouse gonadotropin releasing hormone (GnRH), with potential immunocastration activity. PEP223 is dimerized and contains a D-lysine (k) substitution at position 6 (pyroEHWSYkLRPG) to increase its immunogenicity. Anti-GnRH vaccine PEP223 may stimulate the immune system to mount a cytotoxic T-l…	NCT00895466			5405	VIOLIN: https://violinet.org/canvaxkb/vaccine_detail.php?c_vaccine_id=5405	https://github.com/vaccineontology/VO/issues/229		NCT: https://clinicaltrials.gov/ct2/show/NCT00895466	Ibrahim Seleznev|Eliyas Asfaw|Jie Zheng|Oliver He
263	78	VO:0007262	Anti-idiotype MUC-1 Monoclonal Antibody Vaccine	Subunit	Multiple/others	cancer vaccine	VO:0000177	Gene name: MUC1	4582	Clinical trial	Homo sapiens	A monoclonal antibody that functionally mimics MUC-1 antigen, a tumor cell surface antigen. Administration of anti-idiotype MUC-1 monoclonal antibody may elicit an anti-idiotype antibody and corresponding T-cell response against MUC-1 expressing tumor cells.	https://www.sciencedirect.com/science/article/pii/S0923753419609087	PubMed:15550589		5175	VIOLIN: https://violinet.org/canvaxkb/vaccine_detail.php?c_vaccine_id=5175	https://github.com/vaccineontology/VO/issues/230			Ibrahim Seleznev|Eliyas Asfaw|Jie Zheng|Oliver He
264	79	VO:0007263	Anti-Idiotype Specified Monoclonal Antibody Vaccine	Subunit		cancer vaccine	VO:0000177			Clinical trial	Homo sapiens	A synthetic antibody produced by a genetically homogenous population of hybrid cells (hybridoma) against determinant idiotypes (Id) which usually mimic human epitopes. Anti-Id vaccines may be effective in the treatment of B-cell lymphomas, resulting in tumor regression. Anti-idiotype vaccine therapy is less likely to induce autoimmunity if the target antigen is not normally expressed on normal ti…				5301	VIOLIN: https://violinet.org/canvaxkb/vaccine_detail.php?c_vaccine_id=5301	https://github.com/vaccineontology/VO/issues/231			Ibrahim Seleznev|Eliyas Asfaw|Jie Zheng|Oliver He
265	80	VO:0007264	anti-idiotypic (anti-id) mAb MK2-23 + BCG	: Anti-idiotypic vaccine	Melanoma	melanoma vaccine	VO:0000422			Clinical trial	Homo sapiens		https://pubmed.ncbi.nlm.nih.gov/9816036/	PubMed:/9816036		4015	VIOLIN: https://violinet.org/canvaxkb/vaccine_detail.php?c_vaccine_id=4015	https://github.com/vaccineontology/VO/issues/232			Ibrahim Seleznev|Eliyas Asfaw|Jie Zheng|Oliver He
266	81	VO:0007265	Anti-idiotypic Monoclonal Antibody BEC2 Vaccine	Subunit	Melanoma	melanoma vaccine	VO:0000422			Clinical trial	Homo sapiens	A murine anti-idiotypic monoclonal antibody (anti-Id MoAb) that is directed against an idiotype mimicking a disialoganglioside GD3. GD3 represents a major surface marker on most human melanoma cells. Due to poor immunogenicity of GD3, anti-Id MoAb BEC2 (Ab2) was raised against a mouse anti-GD3 MoAb, R24 (Ab1). This anti-Id MoAb was shown to be functionally mimicking GD3 in stimulating an immune r…				5433	VIOLIN: https://violinet.org/canvaxkb/vaccine_detail.php?c_vaccine_id=5433	https://github.com/vaccineontology/VO/issues/233			Ibrahim Seleznev|Eliyas Asfaw|Jie Zheng|Oliver He
267	82	VO:0007266	Anti-NY-ESO-1 Immunotherapeutic GSK-2241658A Vaccine	Other	Melanoma	melanoma vaccine	VO:0000422	Gene name: NY-ESO-1	1485	Clinical trial	Homo sapiens	An immunotherapeutic agent targeting the tumor-associated antigen (TAA), cancer/testis antigen NY-ESO-1, with potential antineoplastic activity.				5485	VIOLIN: https://violinet.org/canvaxkb/vaccine_detail.php?c_vaccine_id=5485	https://github.com/vaccineontology/VO/issues/234			Ibrahim Seleznev|Eliyas Asfaw|Jie Zheng|Oliver He
268	83	VO:0007267	Anti-NY-ESO1 TCR-transduced Autologous CD62L+-derived T-Lymphocytes Vaccine	Recombinant vector vaccine	Multiple/others	cancer vaccine	VO:0000177	Gene name: NY-ESO-1|Gene name: CTAG2	1485|30484	Clinical trial	Homo sapiens	Human autologous CD62L-positive T-lymphocytes transduced with a retroviral vector encoding a T cell receptor (TCR) specific for the cancer-testis antigen NY-ESO-1, with potential antineoplastic activity. Following leukapheresis, isolation of lymphocytes, expansion ex vivo, transduction, and reintroduction into the patient, the anti-NY-ESO1 TCR-transduced autologous CD62L+-derived T-Lymphocytes bi…				5081	VIOLIN: https://violinet.org/canvaxkb/vaccine_detail.php?c_vaccine_id=5081	https://github.com/vaccineontology/VO/issues/235			Ibrahim Seleznev|Eliyas Asfaw|Jie Zheng|Oliver He
269	84	VO:0007268	Anti-p53 T-Cell Receptor-Transduced Peripheral Blood Lymphocytes Vaccine	Recombinant vector vaccine	Multiple/others	cancer vaccine	VO:0000177	Gene name: TP53 (P53)	7157	Clinical trial	Homo sapiens	Human autologous peripheral blood lymphocytes (PBLs) transduced with an anti-p53 T cell receptor gene with potential antineoplastic activity. PBLs are harvested from a patient and pulsed with a retroviral vector that encodes the T-cell receptor gene specific for a mutated form of p53. The transduced PBLs are then expanded in culture. When reintroduced to the patient, these modified PBLs express t…	NCT00393029			5447	VIOLIN: https://violinet.org/canvaxkb/vaccine_detail.php?c_vaccine_id=5447	https://github.com/vaccineontology/VO/issues/236		NCT: https://clinicaltrials.gov/ct2/show/NCT00393029	Ibrahim Seleznev|Eliyas Asfaw|Jie Zheng|Oliver He
270	85	VO:0007269	Anti-PRAME Immunotherapeutic GSK2302032A Vaccine	Other	Lung	lung cancer vacine	VO:0005486	Gene name: PRAME	23532	Clinical trial	Homo sapiens	An immunotherapeutic agent targeting the tumor-associated antigen (TAA), preferentially expressed antigen of melanoma (PRAME), with potential antineoplastic activity.	https://clinicaltrials.gov/ct2/show/NCT01853878			5361	VIOLIN: https://violinet.org/canvaxkb/vaccine_detail.php?c_vaccine_id=5361	https://github.com/vaccineontology/VO/issues/237		NCT: https://clinicaltrials.gov/ct2/show/NCT01853878	Ibrahim Seleznev|Eliyas Asfaw|Jie Zheng|Oliver He
271	86	VO:0007270	Antigen-targeted Personalized Breast Cancer Vaccine	Subunit	Breast	Breast Cancer Vaccine	VO:0005484	Gene name: gp100 (PMEL)	6490	Clinical trial	Homo sapiens	An individualized, therapeutic cancer vaccine (IVAC) composed of liposomes containing RNA encoding two or three tumor associated antigens (TAAs) that are specifically expressed in the patient's individual cancer selected from a warehouse (""off the shelf"") and p53 RNA, with potential immunostimulatory and antineoplastic activities. Upon administration, the antigen-targeted personalized breast ca…				5138	VIOLIN: https://violinet.org/canvaxkb/vaccine_detail.php?c_vaccine_id=5138	https://github.com/vaccineontology/VO/issues/238			Ibrahim Seleznev|Eliyas Asfaw|Jie Zheng|Oliver He
272	87	VO:0007271	APC8015F Vaccine	Recombinant vector vaccine	Prostate	prostate cancer vaccine	VO:0005425	Gene name: ACPP|Gene name: Prostate|Gene name: KLK3	55|2346|354	Clinical trial	Homo sapiens	A cell-based vaccine composed of previously frozen autologous antigen-presenting peripheral blood mononuclear cells (enriched for a dendritic cell fraction) that have been exposed to a recombinant protein consisting of granulocyte-macrophage colony-stimulating factor (GM-CSF) fused to prostatic-acid phosphatase (PAP), a protein expressed by prostate cancer cells. Upon administration, the vaccine …	https://clinicaltrials.gov/ct2/show/NCT01133704			5420	VIOLIN: https://violinet.org/canvaxkb/vaccine_detail.php?c_vaccine_id=5420	https://github.com/vaccineontology/VO/issues/239		NCT: https://clinicaltrials.gov/ct2/show/NCT01133704	Ibrahim Seleznev|Eliyas Asfaw|Jie Zheng|Oliver He
273	88	VO:0007272	Apoptotic Autologous Tumor Cells-pulsed Alpha-type-1 Polarized Dendritic Cells Vaccine	Recombinant vector vaccine	Breast	Breast Cancer Vaccine	VO:0005484			Clinical trial	Homo sapiens	A cell based cancer vaccine composed of mature polarized dendritic cells (DCs) and pulsed with apoptotic autologous tumor cells that has potential immunostimulating and antineoplatic activities. Dendritic cells (DCs) were treated with interleukin-1beta, tumor necrosis factor alpha, interferon-alpha (IFN-a), IFN-gamma and polyinosinic:polycytidylic acid (p-I:C) to produce mature alpha type-1 polar…	https://www.ncbi.nlm.nih.gov/pmc/articles/PMC3072536/	PubMed:21509164		5222	VIOLIN: https://violinet.org/canvaxkb/vaccine_detail.php?c_vaccine_id=5222	https://github.com/vaccineontology/VO/issues/240			Ibrahim Seleznev|Eliyas Asfaw|Jie Zheng|Oliver He
274	89	VO:0004250	attenuated Listeria expressing cancer antigen vaccine	Recombinant vector vaccine	Cervical	cervical cancer vaccine	VO:0005488	Gene name: E7	1489079	Clinical trial	Homo sapiens		https://pubmed.ncbi.nlm.nih.gov/28706878/	PubMed:28706878		3081	VIOLIN: https://violinet.org/canvaxkb/vaccine_detail.php?c_vaccine_id=3081	https://github.com/vaccineontology/VO/issues/241			Ibrahim Seleznev|Eliyas Asfaw|Jie Zheng|Oliver He
275	90	VO:0007274	AUT-OV-ALVAC-hB7.1 Vaccine	Other	Ovarian	ovarian cancer vaccine	VO:0005493	Gene name: env	155971	Clinical trial	Homo sapiens	A vaccine comprised of autologous epithelial ovarian cells infected with ALVAC-hB7.1	https://www.clincosm.com/trial/recurrent-ovarian-epithelial-cancer-houston-alvac-hb71-recombinant		https://www.clincosm.com/trial/recurrent-ovarian-epithelial-cancer-houston-alvac-hb71-recombinant	5319	VIOLIN: https://violinet.org/canvaxkb/vaccine_detail.php?c_vaccine_id=5319	https://github.com/vaccineontology/VO/issues/242			Ibrahim Seleznev|Eliyas Asfaw|Jie Zheng|Oliver He
276	91	VO:0007275	Autologous Ad-CD154-Transduced CLL B Cells Vaccine	Recombinant vector vaccine	Leukemia	leukemia cancer vaccine	VO:0005487	Gene name: CD40LG	959	Clinical trial	Homo sapiens	An autologous tumor cell vaccine containing chronic lymphocytic leukemia (CLL) B cells transduced with an adenoviral vector carrying chimeric CD154 (ad-CD154) with potential antineoplastic activity. Administration of autologous ad-CD154 transduced CLL B cells may result in increases in the numbers of leukemia-specific CD4+ T cells and high serum-levels of IL-12 and IFN-gamma. Due to ligation of C…	https://clinicaltrials.gov/ct2/show/NCT00779883			5053	VIOLIN: https://violinet.org/canvaxkb/vaccine_detail.php?c_vaccine_id=5053	https://github.com/vaccineontology/VO/issues/243		NCT: https://clinicaltrials.gov/ct2/show/NCT00779883	Ibrahim Seleznev|Eliyas Asfaw|Jie Zheng|Oliver He
277	92	VO:0007276	Autologous Anti-gp100:154-162 T-Cell Receptor Gene-Engineered Peripheral Blood Lymphocytes Vaccine	Recombinant vector vaccine	Melanoma	melanoma vaccine	VO:0000422	Gene name: gp100 (PMEL)	6490	Clinical trial	Homo sapiens	Human autologous peripheral blood lymphocytes (PBLs) transduced with a glycoprotein 100 (gp100) epitope-determined T cell receptor (TCR) gene, with potential antineoplastic activity. PBLs are isolated from a melanoma patient and pulsed with a viral vector encoding the TCR specific for amino acid residues 154-162 of gp100 (KTWGQYWQV). After expansion ex vivo, the transduced autologous PBLs, expres…	https://clinicaltrials.gov/ct2/show/NCT00509496			5507	VIOLIN: https://violinet.org/canvaxkb/vaccine_detail.php?c_vaccine_id=5507	https://github.com/vaccineontology/VO/issues/244		NCT: https://clinicaltrials.gov/ct2/show/NCT00509496	Ibrahim Seleznev|Eliyas Asfaw|Jie Zheng|Oliver He
278	93	VO:0007277	Autologous Anti-MART-1 F5 T-Cell Receptor Gene-Engineered Peripheral Blood Lymphocytes Vaccine	Recombinant vector vaccine	Melanoma	melanoma vaccine	VO:0000422	Gene name: MLANA	2315	Clinical trial	Homo sapiens	Human autologous peripheral blood lymphocytes (PBLs) transduced with a melanoma antigen MART-1 epitope-determined T cell receptor (TCR) gene, with potential antineoplastic activity. PBLs are isolated from a melanoma patient and pulsed with a viral vector that encodes the TCR specific for an epitope of MART-1 (F5 TCR). After expansion ex vivo, the transduced autologous PBLs, expressing this specif…	https://clinicaltrials.gov/ct2/show/NCT00509288			5293	VIOLIN: https://violinet.org/canvaxkb/vaccine_detail.php?c_vaccine_id=5293	https://github.com/vaccineontology/VO/issues/245		NCT: https://clinicaltrials.gov/ct2/show/NCT00509288	Ibrahim Seleznev|Eliyas Asfaw|Jie Zheng|Oliver He
279	94	VO:0007278	Autologous CD133-Positive BTSC mRNA-Pulsed Autologous Dendritic Cell V Vaccine	Recombinant vector vaccine	Brain	brain cancer vacine	VO:0005428	Gene name: PROM1	8842	Clinical trial	Homo sapiens	A cancer vaccine consisting of autologous dendritic cells (DCs) loaded with CD133-positive autologous brain tumor stem cells (BTSCs) -derived mRNA with potential immunostimulatory and antineoplastic activities. Upon intradermal administration, autologous CD133-positive BTSC mRNA-pulsed autologous dendritic cell vaccine may elicit a cytotoxic T-lymphocyte (CTL) response against the CD133-positive …	https://mhlw-grants.niph.go.jp/system/files/2013/134041/201328051A/201328051A0017.pdf		https://mhlw-grants.niph.go.jp/system/files/2013/134041/201328051A/201328051A0017.pdf	5463	VIOLIN: https://violinet.org/canvaxkb/vaccine_detail.php?c_vaccine_id=5463	https://github.com/vaccineontology/VO/issues/246			Ibrahim Seleznev|Eliyas Asfaw|Jie Zheng|Oliver He
280	95	VO:0007279	Autologous CD40L-expressing B-CLL Vaccine	Recombinant vector vaccine	Leukemia	leukemia cancer vaccine	VO:0005487	Gene name: CD40LG	959	Clinical trial	Homo sapiens	A cancer vaccine consisting of autologous, B-chronic lymphocytic leukemia (B-CLL) cells harvested from a patient and transduced with an adenoviral vector encoding the gene for the human CD40 ligand (CD40L; TRAP; CD154), with potential immunostimulating and antineoplastic activities. Upon reintroduction into the patient, the autologous CD40L-expressing B-CLL vaccine expresses the co-stimulatory mo…				5174	VIOLIN: https://violinet.org/canvaxkb/vaccine_detail.php?c_vaccine_id=5174	https://github.com/vaccineontology/VO/issues/247			Ibrahim Seleznev|Eliyas Asfaw|Jie Zheng|Oliver He
281	96	VO:0007280	Autologous Colorectal Tumor Antigen-pulsed Dendritic Cell Vaccine	Recombinant vector vaccine	Colon	colon cancer vacine	VO:0005489	Gene name: AFP	174	Clinical trial	Homo sapiens	A dendritic cell (DC)-based cancer vaccine composed of autologous DCs pulsed with tumor cell lysates from a colorectal cancer patient containing tumor-associated antigens (TAAs), with potential immunostimulatory and antineoplastic activities. Upon administration, autologous colorectal tumor antigen-pulsed DC vaccine exposes the immune system to colorectal tumor cell antigens, which may result in …				5150	VIOLIN: https://violinet.org/canvaxkb/vaccine_detail.php?c_vaccine_id=5150	https://github.com/vaccineontology/VO/issues/248			Ibrahim Seleznev|Eliyas Asfaw|Jie Zheng|Oliver He
282	97	VO:0007281	Autologous CT7/MAGE-A3/WT1 mRNA-Electroporated Langerhans-Type Dendritic Cells Vaccine	Recombinant vector vaccine	Myeloma	myeloma cancer vaccine	VO:0005492	Gene name: WT1	7490	Clinical trial	Homo sapiens	An autologous tumor cell vaccine containing CD34+ hematopoietic progenitor cell (HPC)-derived Langerhans-type dendritic cells (LCs) electroporated with mRNA encoding the full-length cancer-testis antigens, CT7 and melanoma-associated antigen 3 (MAGE-A3), and the self-differentiation tumor antigen, Wilms tumor 1 (WT1) with potential immunomodulating and antineoplastic activity. The autologous CT7/…	https://clinicaltrials.gov/ct2/show/NCT01995708			5128	VIOLIN: https://violinet.org/canvaxkb/vaccine_detail.php?c_vaccine_id=5128	https://github.com/vaccineontology/VO/issues/249		NCT: https://clinicaltrials.gov/ct2/show/NCT01995708	Ibrahim Seleznev|Eliyas Asfaw|Jie Zheng|Oliver He
283	98	VO:0007282	autologous dendritic cell vaccine (DCV)	Dendritic cell vaccine	Multiple/others	cancer vaccine	VO:0000177			Clinical trial	Homo sapiens		http://www.ncbi.nlm.nih.gov/pubmed/22774527, https://pubmed.ncbi.nlm.nih.gov/34862245/, https://pubmed.ncbi.nlm.nih.gov/31771601/	PubMed:22774527|PubMed:34862245|PubMed:31771601		3967	VIOLIN: https://violinet.org/canvaxkb/vaccine_detail.php?c_vaccine_id=3967	https://github.com/vaccineontology/VO/issues/250			Ibrahim Seleznev|Eliyas Asfaw|Jie Zheng|Oliver He	DCV, alternative label?
284	99	VO:0007283	Autologous Dendritic Cell Vaccine ACT2001	Recombinant vector vaccine	Mesothelioma	mesothelioma cancer vacine	VO:0005491	Gene name: CD40	958	Clinical trial	Homo sapiens	A cell-based cancer vaccine composed of autologous, immature dendritic cells (DCs), with potential immunostimulating and antineoplastic activities. Upon leukapheresis, immature DCs are isolated and re-administered intra-tumorally. The immature DCs internalize and process the tumor-associated antigens (TAAs), migrate to the lymphatic system, and then expose the immune system to the TAAs. This indu…	https://clinicaltrials.gov/ct2/show/NCT02649829			5058	VIOLIN: https://violinet.org/canvaxkb/vaccine_detail.php?c_vaccine_id=5058	https://github.com/vaccineontology/VO/issues/251		NCT: https://clinicaltrials.gov/ct2/show/NCT02649829	Ibrahim Seleznev|Eliyas Asfaw|Jie Zheng|Oliver He	subClass of DCV?
285	100	VO:0007284	Autologous Dendritic Cell-Adenovirus CCL21 Vaccine	Recombinant vector vaccine	Lung	lung cancer vacine	VO:0005486	Gene name: CCL21	6366	Clinical trial	Homo sapiens	A cancer vaccine comprised of autologous dendritic cells (DCs) that have been transduced ex vivo with an adenoviral vector containing the CCL21 gene with potential immunostimulatory and antineoplastic activities. Upon intratumoral administration, autologous dendritic cell-adenovirus CCL21 vaccine expresses the chemokine CCL21, which may induce an antitumoral cytotoxic immune response in the tumor…	https://clinicaltrials.gov/ct2/show/NCT03546361			5030	VIOLIN: https://violinet.org/canvaxkb/vaccine_detail.php?c_vaccine_id=5030	https://github.com/vaccineontology/VO/issues/252		NCT: https://clinicaltrials.gov/ct2/show/NCT03546361	Ibrahim Seleznev|Eliyas Asfaw|Jie Zheng|Oliver He	subClass of DCV?
286	101	VO:0007285	Autologous Dendritic Cell-Adenovirus P53 Vaccine	Recombinant vector vaccine	Multiple/others	cancer vaccine	VO:0000177	Gene name: TP53 (P53)	7157	Clinical trial	Homo sapiens	An autologous vaccine composed of dendritic cells (DC) that have been transduced with a p53 tumor suppressor gene-modified virus. When the autologous dendritic cell-adenovirus p53 vaccine is administered, the host cytotoxic T lymphocytes (CTL) are directed against p53-positive tumor cells, which may result in tumor cell death and decreased tumor growth.	https://www.ncbi.nlm.nih.gov/pmc/articles/PMC5839376/, https://www.ncbi.nlm.nih.gov/pmc/articles/PMC3146364/	PubMed:29515795|PubMed:20420527		5088	VIOLIN: https://violinet.org/canvaxkb/vaccine_detail.php?c_vaccine_id=5088	https://github.com/vaccineontology/VO/issues/253			Ibrahim Seleznev|Eliyas Asfaw|Jie Zheng|Oliver He	subClass of DCV?
287	102	VO:0007286	Autologous Dendritic Cell-Allogeneic Melanoma Tumor Cell Lysate Vaccine	Recombinant vector vaccine	Melanoma	melanoma vaccine	VO:0000422	Gene name: MLANA|Gene name: gp100 (PMEL)|Gene name: MAGEA3	2315|6490|4102	Clinical trial	Homo sapiens	A cell-based vaccine composed of autologous dendritic cells (DCs) pulsed with lysates from heat-treated allogeneic melanoma tumor cells. Upon administration, this vaccine may stimulate anti-tumoral cytotoxic T-cell and antibody responses to melanoma cells bearing shared melanoma antigens such as MelanA/MART-1, gp100, MAGE3, resulting in tumor cell lysis.				5495	VIOLIN: https://violinet.org/canvaxkb/vaccine_detail.php?c_vaccine_id=5495	https://github.com/vaccineontology/VO/issues/254			Ibrahim Seleznev|Eliyas Asfaw|Jie Zheng|Oliver He	subClass of DCV?
288	103	VO:0007287	Autologous Dendritic Cell-Autologous Tumor mRNA-Human CD40L Vaccine	Recombinant vector vaccine	Colon	colon cancer vacine	VO:0005489	Gene name: gp100 (PMEL)	6490	Clinical trial	Homo sapiens	cancer vaccine consisting of autologous dendritic cells transfected with autologous tumor mRNA and the human CD40 ligand (CD40L) gene with immunostimulatory and antitumor activities. Vaccination with autologous dendritic cell-autologous tumor mRNA-human CD40L vaccine may elicit a cytotoxic T cell response against tumor cells from which the autologous tumor mRNA was derived. When expressed by dend…	https://www.ncbi.nlm.nih.gov/pmc/articles/PMC2994719/	PubMed:20884622		5066	VIOLIN: https://violinet.org/canvaxkb/vaccine_detail.php?c_vaccine_id=5066	https://github.com/vaccineontology/VO/issues/255			Ibrahim Seleznev|Eliyas Asfaw|Jie Zheng|Oliver He	subClass of DCV?
289	104	VO:0007288	Autologous Dendritic Cell-based Immunotherapeutic AV0113 Vaccine	Recombinant vector vaccine	Brain	brain cancer vacine	VO:0005428			Clinical trial	Homo sapiens	A therapeutic interleukin-12 (IL-12)-expressing dendritic cell (DC)-based vaccine composed of autologous monocyte-derived DCs loaded with autologous tumor cell lysate and exposed to the microbial cell wall component lipopolysaccharide (LPS), with potential immunomodulating and antineoplastic activities. The monocyte-derived immature DCs are loaded with autologous tumor cell lysates and are subseq…	https://ascopubs.org/doi/10.1200/jco.2014.32.15_suppl.2052		https://ascopubs.org/doi/10.1200/jco.2014.32.15_suppl.2052	5284	VIOLIN: https://violinet.org/canvaxkb/vaccine_detail.php?c_vaccine_id=5284	https://github.com/vaccineontology/VO/issues/256			Ibrahim Seleznev|Eliyas Asfaw|Jie Zheng|Oliver He	subClass of DCV?
290	105	VO:0007289	Autologous Dendritic Cell-Tumor Fusion Vaccine	Recombinant vector vaccine	Myeloma	myeloma cancer vaccine	VO:0005492	Gene name: MUC1|Gene name: CD38|Gene name: SDC1	4582|952|6382	Clinical trial	Homo sapiens	A therapeutic cancer vaccine consisting of autologous dendritic cells (DCs) fused with autologous tumor cells with potential immunostimulatory and antineoplastic activities. Autologous dendritic cell-tumor fusion vaccine is generated in vitro by mixing DCs and irradiated tumor cells harvested from individual patients and treating them with polyethylene glycol (PEG) to produce DC-tumor cell fusion…	https://www.ncbi.nlm.nih.gov/pmc/articles/PMC3755905/	PubMed:23685836		5055	VIOLIN: https://violinet.org/canvaxkb/vaccine_detail.php?c_vaccine_id=5055	https://github.com/vaccineontology/VO/issues/257			Ibrahim Seleznev|Eliyas Asfaw|Jie Zheng|Oliver He	subClass of DCV?
291	106	VO:0007290	Autologous Dinitrophenyl Vaccine	Other	Melanoma	melanoma vaccine	VO:0000422			Clinical trial	Homo sapiens	A vaccine consisting of autologous cancer cells modified with the hapten, Dinitrophenyl. The treatment program consists of multiple intradermal injections of irradiated DNP-modified autologous tumor cells mixed with bacillus Calmette-Guerin.	https://pubmed.ncbi.nlm.nih.gov/9400626/	PubMed:/9400626		5537	VIOLIN: https://violinet.org/canvaxkb/vaccine_detail.php?c_vaccine_id=5537	https://github.com/vaccineontology/VO/issues/258			Ibrahim Seleznev|Eliyas Asfaw|Jie Zheng|Oliver He
292	107	VO:0007291	Autologous Dinitrophenyl-Modified Ovarian Cancer Vaccine	Subunit	Ovarian	ovarian cancer vaccine	VO:0005493			Clinical trial	Homo sapiens	A cancer vaccine consisting of autologous ovarian cancer cell peptide antigens conjugated to the hapten 2,4-dinitrophenol (DNP) with potential immunostimulating and antineoplastic activities. Administration of autologous dinitrophenyl-modified ovarian cancer vaccine may induce a cytotoxic T-lymphocyte (CTL) response against ovarian cancer cells. DNP conjugation may enhance the immunogenicity of w…				5459	VIOLIN: https://violinet.org/canvaxkb/vaccine_detail.php?c_vaccine_id=5459	https://github.com/vaccineontology/VO/issues/259			Ibrahim Seleznev|Eliyas Asfaw|Jie Zheng|Oliver He
293	108	VO:0007292	Autologous EBV-Transformed B Lymphoblastoid-Tumor Fusion Cell Vaccine	Recombinant vector vaccine	Lymphoma	lymphoma vaccine	VO:0005427			Clinical trial	Homo sapiens	A cell-based vaccine composed of autologous tumor cells fused with Epstein-Barr virus-transformed B-lymphoblastoid cells. Upon administration, this vaccine may stimulate a cytotoxic T cell response against tumor cells, resulting in tumor cell lysis.				5118	VIOLIN: https://violinet.org/canvaxkb/vaccine_detail.php?c_vaccine_id=5118	https://github.com/vaccineontology/VO/issues/260			Ibrahim Seleznev|Eliyas Asfaw|Jie Zheng|Oliver He
294	109	VO:0007293	Autologous Epstein-Barr Virus-Transformed B-Lymphoblastoid Cell Vaccine	Recombinant vector vaccine	Lymphoma	lymphoma vaccine	VO:0005427	Gene name: GPR183	1880	Clinical trial	Homo sapiens	A cell-based vaccine composed of autologous tumor cells fused with Epstein-Barr virus-transformed B-lymphoblastoid cells. Upon administration, this vaccine may stimulate a cytotoxic T cell response against tumor cells, resulting in tumor cell lysis.				5225	VIOLIN: https://violinet.org/canvaxkb/vaccine_detail.php?c_vaccine_id=5225	https://github.com/vaccineontology/VO/issues/261			Ibrahim Seleznev|Eliyas Asfaw|Jie Zheng|Oliver He
295	110	VO:0007294	Autologous Expanded Mesenchymal Stem Cells OTI-010 Vaccine	Other	Leukemia	leukemia cancer vaccine	VO:0005487			Clinical trial	Homo sapiens	Multipotent self-renewing adherent non-hematopoietic stromal cells harvested from a patient's bone marrow and grown in vitro. When injected back into the patient, autologous expanded mesenchymal stem cells OTI-010 may differentiate into various mesenchyme-derived cell types and, in some instances, may augment bone marrow engraftment after whole-body irradiation.				5491	VIOLIN: https://violinet.org/canvaxkb/vaccine_detail.php?c_vaccine_id=5491	https://github.com/vaccineontology/VO/issues/262			Ibrahim Seleznev|Eliyas Asfaw|Jie Zheng|Oliver He
296	111	VO:0007295	Autologous GM-CSF-Secreting Breast Cancer Vaccine	Recombinant vector vaccine	Breast	Breast Cancer Vaccine	VO:0005484	Gene name: ERBB2	2064	Clinical trial	Homo sapiens	An autologous tumor cell vaccine containing irradiated breast cancer cells transfected with the granulocyte macrophage-colony-stimulating factor (GM-CSF) gene with potential antineoplastic activity. Autologous breast cancer cells are transduced ex vivo with an adenovirus vector encoding the GM-CSF gene and irradiated and then reintroduced into the patient. Upon repeated subcutaneous administratio…				5250	VIOLIN: https://violinet.org/canvaxkb/vaccine_detail.php?c_vaccine_id=5250	https://github.com/vaccineontology/VO/issues/263			Ibrahim Seleznev|Eliyas Asfaw|Jie Zheng|Oliver He
297	112	VO:0007296	Autologous GM-CSF-secreting Lethally Irradiated Colorectal Cancer Cell Vaccine	Recombinant vector vaccine	Colon	colon cancer vacine	VO:0005489	Gene name: MSLN	10232	Clinical trial	Homo sapiens	A lethally irradiated, autologous colorectal cancer vaccine consisting of patient-specific colorectal cancer cells genetically modified to secrete the cytokine granulocyte-macrophage colony stimulating factor (GM-CSF), with potential immunostimulating and antineoplastic activities. Upon vaccination, the autologous GM-CSF-secreting lethally irradiated colorectal cancer cell vaccine releases GM-CSF…				5188	VIOLIN: https://violinet.org/canvaxkb/vaccine_detail.php?c_vaccine_id=5188	https://github.com/vaccineontology/VO/issues/264			Ibrahim Seleznev|Eliyas Asfaw|Jie Zheng|Oliver He
298	113	VO:0007297	Autologous GM-CSF-Secreting Lethally Irradiated Leukemia Cell Vaccine	Recombinant vector vaccine	Leukemia	leukemia cancer vaccine	VO:0005487	Gene name: GM-CSF|Gene name: WT1	1437|7490	Clinical trial	Homo sapiens	An autologous cancer vaccine composed of lethally irradiated leukemia cells that are genetically modified to secrete the immunostimulatory cytokine granulocyte-macrophage colony-stimulating factor (GM-CSF), with potential immunostimulating and antineoplastic activities. Upon intradermal injection, the autologous GM-CSF-secreting lethally irradiated leukemia cell vaccine secretes GM-CSF. In turn, …				5240	VIOLIN: https://violinet.org/canvaxkb/vaccine_detail.php?c_vaccine_id=5240	https://github.com/vaccineontology/VO/issues/265			Ibrahim Seleznev|Eliyas Asfaw|Jie Zheng|Oliver He
299	114	VO:0007298	Autologous Heat-Shock Protein 70 Peptide Vaccine AG-858	Recombinant vector vaccine	Leukemia	leukemia cancer vaccine	VO:0005487	Gene name: HSPA4	3308	Clinical trial	Homo sapiens	A recombinant cancer vaccine made with tumor-derived heat shock protein 70 (HSP70) peptide complexes. HSP70 associates with antigenic peptides, transporting them into antigen presenting cells (APC) for processing. Tumor-derived HSP70-peptide complexes used in vaccine preparations have been shown to prime tumor immunity and tumor-specific T cells in animal models.				5266	VIOLIN: https://violinet.org/canvaxkb/vaccine_detail.php?c_vaccine_id=5266	https://github.com/vaccineontology/VO/issues/266			Ibrahim Seleznev|Eliyas Asfaw|Jie Zheng|Oliver He
300	115	VO:0007299	Autologous HNSCC DNA-transfected Semi-allogeneic Fibroblasts MRC-5 Vaccine	Recombinant vector vaccine	Solid Tumors	cancer vaccine	VO:0000177	Gene name: XLC1	6375	Clinical trial	Homo sapiens	A vaccine consisting of lethally irradiated human fetal lung fibroblasts (Medical Research Council 5 or MRC-5) transfected with autologous tumor DNA derived from a head and neck squamous cell carcinoma (HNSCC), with potential immunostimulatory and antineoplastic activities. Upon intradermal administration, the autologous HNSCC DNA-transfected semi-allogeneic fibroblasts MRC-5 vaccine expresses HN…	https://clinicaltrials.gov/ct2/show/NCT02211027			5043	VIOLIN: https://violinet.org/canvaxkb/vaccine_detail.php?c_vaccine_id=5043	https://github.com/vaccineontology/VO/issues/267		NCT: https://clinicaltrials.gov/ct2/show/NCT02211027	Ibrahim Seleznev|Eliyas Asfaw|Jie Zheng|Oliver He
301	116	VO:0007300	Autologous IL-2-expressing B-CLL Vaccine	Recombinant vector vaccine	Leukemia	leukemia cancer vaccine	VO:0005487	Gene name: Cd80|Gene name: CD86|Gene name: ICAM1	12519|942|3383	Clinical trial	Homo sapiens	A cancer vaccine consisting of autologous, B-chronic lymphocytic leukemia (B-CLL) cells harvested from a patient and transduced ex vivo with an adenoviral vector encoding the gene for the human cytokine interleukin-2 (IL-2), with potential immunostimulating and antineoplastic activities. Upon reintroduction into the patient, the autologous IL-2-expressing B-CLL vaccine expresses IL-2, stimulates …	https://clinicaltrials.gov/ct2/show/NCT00458679			5228	VIOLIN: https://violinet.org/canvaxkb/vaccine_detail.php?c_vaccine_id=5228	https://github.com/vaccineontology/VO/issues/268		NCT: https://clinicaltrials.gov/ct2/show/NCT00458679	Ibrahim Seleznev|Eliyas Asfaw|Jie Zheng|Oliver He
302	117	VO:0007301	Autologous Immunoglobulin Idiotype-KLH Conjugate Vaccine	Conjugate vaccine	Lymphoma	lymphoma vaccine	VO:0005427	Gene name: HLA-DRB1	3123	Clinical trial	Homo sapiens	A cancer vaccine composed of tumor-specific idiotype determinants derived from an individual's tumor cells which are conjugated to keyhole limpet hemocyanin, an immunostimulant carrier protein. When injected into the individual from whom the tumor cells were isolated, this vaccine may stimulate an antitumoral cytotoxic T-lymphocytic immune response.	https://clinicaltrials.gov/ct2/show/NCT00104819			5075	VIOLIN: https://violinet.org/canvaxkb/vaccine_detail.php?c_vaccine_id=5075	https://github.com/vaccineontology/VO/issues/269		NCT: https://clinicaltrials.gov/ct2/show/NCT00104819	Ibrahim Seleznev|Eliyas Asfaw|Jie Zheng|Oliver He
303	118	VO:0007302	Autologous Lymphoma Cell Lysate-Pulsed Autologous Dendritic Cell Vaccine	Recombinant vector vaccine	Lymphoma	lymphoma vaccine	VO:0005427			Clinical trial	Homo sapiens	A cell-based cancer vaccine composed of autologous dendritic cells (DCs) pulsed with lysate from autologous lymphoma cells with potential immunostimulatory and antineoplastic activities. Upon intranodal administration, autologous lymphoma cell lysate-pulsed autologous DC vaccine may stimulate the immune system to mount anti-tumoral cytotoxic T lymphocyte (CTL) and antibody responses against lymph…				5248	VIOLIN: https://violinet.org/canvaxkb/vaccine_detail.php?c_vaccine_id=5248	https://github.com/vaccineontology/VO/issues/270			Ibrahim Seleznev|Eliyas Asfaw|Jie Zheng|Oliver He
304	119	VO:0007303	Autologous Lymphoma Cell/Allogeneic Dendritic Cell Electrofusion Hybrid Vaccine	Recombinant vector vaccine	Lymphoma	lymphoma vaccine	VO:0005427	Gene name: gp100 (PMEL)|Gene name: MLANA|Gene name: DCT|Gene name: Tyrosinase	6490|2315|1638|7299	Clinical trial	Homo sapiens	A cell-based cancer vaccine consisting of hybrid cells created by electrofusing allogeneic dendritic cells (DCs) and autologous lymphoma cells with potential immunostimulating and antitumor activities. Upon administration, autologous lymphoma cell/allogeneic dendritic cell electrofusion hybrid vaccine may stimulate the immune system to mount a specific cytotoxic T-lymphocyte (CTL) response agains…				5503	VIOLIN: https://violinet.org/canvaxkb/vaccine_detail.php?c_vaccine_id=5503	https://github.com/vaccineontology/VO/issues/272			Ibrahim Seleznev|Eliyas Asfaw|Jie Zheng|Oliver He
305	120	VO:0007304	Autologous Lymphoma Cell/Autologous Dendritic Cell Electrofusion Hybrid Vaccine	Recombinant vector vaccine	Lymphoma	lymphoma vaccine	VO:0005427			Clinical trial	Homo sapiens	A cell-based cancer vaccine consisting of hybrid cells created by electrofusing autologous dendritic cells (DCs) and autologous lymphoma cells with potential immunostimulating and antitumor activities. Upon administration, autologous lymphoma cell/autologous dendritic cell electrofusion hybrid vaccine may stimulate the immune system to mount a specific cytotoxic T-lymphocyte (CTL) response agains…				5413	VIOLIN: https://violinet.org/canvaxkb/vaccine_detail.php?c_vaccine_id=5413	https://github.com/vaccineontology/VO/issues/273			Ibrahim Seleznev|Eliyas Asfaw|Jie Zheng|Oliver He
306	121	VO:0007305	Autologous Melanoma Lysate-Pulsed Autologous Dendritic Cell Vaccine	Recombinant vector vaccine	Melanoma	melanoma vaccine	VO:0000422	Gene name: NY-ESO-1|Gene name: MLANA-Dupuli	1485|2315	Clinical trial	Homo sapiens	A cell-based cancer vaccine composed of autologous dendritic cells (DCs) pulsed with lysate from autologous melanoma cells containing tumor associated antigens (TAAs) with potential immunostimulatory and antineoplastic activities. Upon administration, autologous melanoma lysate-pulsed autologous DC vaccine may stimulate the immune system to mount anti-tumoral cytotoxic T lymphocyte (CTL) and anti…				5148	VIOLIN: https://violinet.org/canvaxkb/vaccine_detail.php?c_vaccine_id=5148	https://github.com/vaccineontology/VO/issues/274			Ibrahim Seleznev|Eliyas Asfaw|Jie Zheng|Oliver He
307	122	VO:0007306	Autologous Melanoma Lysate/KLH-Pulsed Autologous Dendritic Cell Vaccine	Recombinant vector vaccine	Melanoma	melanoma vaccine	VO:0000422	Gene name: HLA-DRB1	3123	Clinical trial	Homo sapiens	A cell-based cancer vaccine composed of autologous dendritic cells (DCs) pulsed with lysate from autologous melanoma cells containing tumor associated antigens (TAAs) and conjugated to the immunostimulant Keyhole limpet hemocyanin (KLH), with potential immunostimulatory and antineoplastic activities. Upon administration, autologous melanoma lysate/KLH-pulsed autologous dendritic cell vaccine may …				5213	VIOLIN: https://violinet.org/canvaxkb/vaccine_detail.php?c_vaccine_id=5213	https://github.com/vaccineontology/VO/issues/275			Ibrahim Seleznev|Eliyas Asfaw|Jie Zheng|Oliver He
308	123	VO:0007307	Autologous Melanoma Lysate/NY-ESO-1-pulsed Autologous Dendritic Cell Vaccine	Recombinant vector vaccine	Melanoma	melanoma vaccine	VO:0000422	Gene name: NY-ESO-1	1485	Clinical trial	Homo sapiens	A cell-based cancer vaccine composed of autologous dendritic cells (DCs) pulsed with both a lysate from autologous melanoma cells containing tumor associated antigens (TAAs) and a synthetic peptide derived from the tumor associated antigen human cancer-testis antigen NY-ESO-1, with potential immunostimulatory and antineoplastic activities. Upon administration, autologous melanoma lysate/NY-ESO-1-…				5158	VIOLIN: https://violinet.org/canvaxkb/vaccine_detail.php?c_vaccine_id=5158	https://github.com/vaccineontology/VO/issues/276			Ibrahim Seleznev|Eliyas Asfaw|Jie Zheng|Oliver He
309	124	VO:0007308	Autologous NSCLC DNA-Transfected Semi-Allogeneic Fibroblasts MRC-5 Vaccine	Recombinant vector vaccine	Lung	lung cancer vacine	VO:0005486			Clinical trial	Homo sapiens	A vaccine consisting of irradiated human fetal lung fibroblasts (Medical Research Council 5 or MRC-5) transfected with autologous non-small cell lung cancer (NSCLC)-derived DNA with potential immunostimulatory and antineoplastic activities. Upon administration, autologous NSCLC DNA-transfected semi-allogeneic fibroblasts MRC-5 vaccine expresses NSCLC tumor-associated antigens (TAAs) in addition t…				5377	VIOLIN: https://violinet.org/canvaxkb/vaccine_detail.php?c_vaccine_id=5377	https://github.com/vaccineontology/VO/issues/277			Ibrahim Seleznev|Eliyas Asfaw|Jie Zheng|Oliver He
310	125	VO:0007309	Autologous NSCLC Peptide-specific Dendritic Cell Vaccine	Recombinant vector vaccine	Lung	lung cancer vacine	VO:0005486			Clinical trial	Homo sapiens	A personalized cell-based cancer vaccine composed of autologous dendritic cells (DCs) pulsed with immunogenic peptides derived from autologous non-small cell lung cancer (NSCLC) cells, with potential immunostimulating and antineoplastic activities. During leukapheresis, mature DCs are loaded with autologous NSCLC-derived peptides. Upon re-administration of the NSCLC peptide-specific DC vaccine, t…				5311	VIOLIN: https://violinet.org/canvaxkb/vaccine_detail.php?c_vaccine_id=5311	https://github.com/vaccineontology/VO/issues/278			Ibrahim Seleznev|Eliyas Asfaw|Jie Zheng|Oliver He
311	126	VO:0007310	Autologous OFA-iLRP RNA-Transfected Dendritic Cell Vaccine	Recombinant vector vaccine	Breast	Breast Cancer Vaccine	VO:0005484	Gene name: Rspa	16785	Clinical trial	Homo sapiens	A cancer vaccine consisting of autologous, mature monocyte-derived dendritic cells (DCs) transfected with oncofetal antigen immature laminin receptor protein (OFA-iLRP) RNA, with potential antineoplastic activity. Upon administration, DCs in the OFA-iLRP RNA-transfected autologous dendritic cell vaccine express, process, and present OFA-iLRP to the host immune system, which may mount a potent cyt…	https://clinicaltrials.gov/ct2/show/NCT00715832			5368	VIOLIN: https://violinet.org/canvaxkb/vaccine_detail.php?c_vaccine_id=5368	https://github.com/vaccineontology/VO/issues/279		NCT: https://clinicaltrials.gov/ct2/show/NCT00715832	Ibrahim Seleznev|Eliyas Asfaw|Jie Zheng|Oliver He
312	127	VO:0007311	Autologous Ovarian Tumor Cell Lysate-Pulsed Dendritic Cell Vaccine	Recombinant vector vaccine	Ovarian	ovarian cancer vaccine	VO:0005493	Gene name: ERBB2	5427	Clinical trial	Homo sapiens	A cell-based cancer vaccine composed of autologous, irradiated dendritic cells (DCs) pulsed with ovarian tumor cell lysate containing tumor associated antigens (TAAs) with potential immunostimulatory and antineoplastic activities. Upon administration, autologous ovarian tumor cell lysate-pulsed dendritic cell vaccine may stimulate an anti-tumoral cytotoxic T-lymphocyte (CTL) response against ovar…				5427	VIOLIN: https://violinet.org/canvaxkb/vaccine_detail.php?c_vaccine_id=5427	https://github.com/vaccineontology/VO/issues/280			Ibrahim Seleznev|Eliyas Asfaw|Jie Zheng|Oliver He
313	128	VO:0007312	Autologous Pluripotent ALDHbr Stem Cells ALD-451 Vaccine	Other	Brain	brain cancer vacine	VO:0005428	Gene name: ALDH1A1|Gene name: ALDH2	216|217	Clinical trial	Homo sapiens	A specific population of autologous, pluripotent bone marrow derived cells that express high levels of the cytosolic enzyme aldehyde dehydrogenase (ALDH) with potential protective and neuro-cognition improving activity. Expression of high levels of ALDH is an indicator of the biological activity in heterogenous early stage stem cells. Upon intravenous administration, these ALDH bright cells may p…	https://discovery.lifemapsc.com/regenerative-medicine/cell-therapy-applications/brain-ald451-bone-marrow-derived-cells-for-malignant-glioma		https://discovery.lifemapsc.com/regenerative-medicine/cell-therapy-applications/brain-ald451-bone-marrow-derived-cells-for-malignant-glioma	5220	VIOLIN: https://violinet.org/canvaxkb/vaccine_detail.php?c_vaccine_id=5220	https://github.com/vaccineontology/VO/issues/281			Ibrahim Seleznev|Eliyas Asfaw|Jie Zheng|Oliver He
314	129	VO:0007313	Autologous Prostate Cancer Antigen-expressing Dendritic Cell Vaccine BPX-101	Recombinant vector vaccine	Prostate	prostate cancer vaccine	VO:0005425	Gene name: CD40|Gene name: Prostate	928|2346	Clinical trial	Homo sapiens	A genetically-modified autologous dendritic cell-based vaccine expressing a drug-inducible costimulatory CD40 receptor (iCD40) with potential immunomodulating and antineoplastic activities. Autologous dendritic cells (DCs) are genetically modified to express the iCD40 receptor and are pulsed with the tumor antigen prostate-specific membrane antigen (PSMA). Upon intradermal administration, these D…				5282	VIOLIN: https://violinet.org/canvaxkb/vaccine_detail.php?c_vaccine_id=5282	https://github.com/vaccineontology/VO/issues/282			Ibrahim Seleznev|Eliyas Asfaw|Jie Zheng|Oliver He
315	130	VO:0007314	Autologous Renal Cell Carcinoma Tumor Lysate-Pulsed Dendritic Cell Vaccine	Recombinant vector vaccine	Renal	renal cancer vaccine	VO:0005494	Gene name: Survivin|Gene name: TERT	2315863|7015	Clinical trial	Homo sapiens	A cell-based cancer vaccine composed of autologous dendritic cells (DCs) pulsed with renal cell carcinoma (RCC) tumor cell lysate containing tumor associated antigens (TAAs) with potential immunostimulatory and antineoplastic activities. Upon administration, autologous renal cell carcinoma tumor lysate-dendritic cell vaccine may stimulate anti-tumoral cytotoxic T-lymphocyte (CTL) and antibody res…				5018	VIOLIN: https://violinet.org/canvaxkb/vaccine_detail.php?c_vaccine_id=5018	https://github.com/vaccineontology/VO/issues/283			Ibrahim Seleznev|Eliyas Asfaw|Jie Zheng|Oliver He
316	131	VO:0007315	Autologous Sarcoma Lysate-pulsed Dendritic Cell Vaccine	Recombinant vector vaccine	Sarcoma	sarcoma cancer vaccine	VO:0005495			Clinical trial	Homo sapiens	A cell-based cancer vaccine composed of autologous dendritic cells (DCs) pulsed with lysates from sarcoma cells with potential immunostimulatory and antineoplastic activities. Upon administration, the autologous sarcoma lysate-pulsed dendritic cell vaccine exposes the immune system to an undefined amount of sarcoma-type tumor associated antigens (TAA), which may result in the induction of both sp…				5189	VIOLIN: https://violinet.org/canvaxkb/vaccine_detail.php?c_vaccine_id=5189	https://github.com/vaccineontology/VO/issues/284			Ibrahim Seleznev|Eliyas Asfaw|Jie Zheng|Oliver He
317	132	VO:0007316	Autologous TARP Peptide-Pulsed Dendritic Cell Vaccine	Recombinant vector vaccine	Prostate	prostate cancer vaccine	VO:0005425	Gene name: TBXT	6862	Clinical trial	Homo sapiens	A cell-based cancer vaccine comprised of autologous dendritic cells pulsed with autologous T cell receptor gamma-chain alternate reading frame protein (TARP) peptide with potential immunostimulatory and antineoplastic activities. Upon intradermal administration, autologous TARP peptide-pulsed dendritic cell vaccine may stimulate anti-tumoral cytotoxic T lymphocyte (CTL) and antibody responses aga…	https://clinicaltrials.gov/ct2/show/NCT02362451			5024	VIOLIN: https://violinet.org/canvaxkb/vaccine_detail.php?c_vaccine_id=5024	https://github.com/vaccineontology/VO/issues/285		NCT: https://clinicaltrials.gov/ct2/show/NCT02362451	Ibrahim Seleznev|Eliyas Asfaw|Jie Zheng|Oliver He
318	133	VO:0007317	Autologous TriMix-DC Melanoma Vaccine	Recombinant vector vaccine	Melanoma	melanoma vaccine	VO:0000422	Gene name: gp100 (PMEL)|Gene name: MAGEA3|Gene name: MAGEC2|Gene name: CD40LG|Gene name: Tyrosinase|Gene name: TLR4|Gene name: CD70	6490|4102|51438|959|7299|7099|970	Clinical trial	Homo sapiens	A dendritic cell vaccine consisting of dendritic cells (DCs) electroporated with mRNA encoding three adjuvants, CD40 ligand (CD40L), a constitutively active TLR4, and CD70 (all together termed TriMix); coelectroporated with full-length mRNA encoding MAGE-A3, MAGE-C2, Tyrosinase and gp100; and linked to DC-LAMP, with potential immunostimulating activity. Upon vaccination, the DCs may stimulate the…				5238	VIOLIN: https://violinet.org/canvaxkb/vaccine_detail.php?c_vaccine_id=5238	https://github.com/vaccineontology/VO/issues/286			Ibrahim Seleznev|Eliyas Asfaw|Jie Zheng|Oliver He
319	134	VO:0007318	Autologous Tumor Cell Proteoliposome Chronic Lymphocytic Leukemia Vaccine	Other	Leukemia	leukemia cancer vaccine	VO:0005487	Gene name: IL2	3558	Clinical trial	Homo sapiens	An autologous chronic lymphocytic leukemia cancer vaccine consisting of patient-specific membrane proteins directly extracted from patient autologous tumor cells and incorporated into liposomes along with Interleukin 2 (IL-2) to produce membrane-patched proteoliposomes, with potential immunostimulating and antineoplastic activities. After subcutaneous injection of the autologous tumor cell proteo…				5108	VIOLIN: https://violinet.org/canvaxkb/vaccine_detail.php?c_vaccine_id=5108	https://github.com/vaccineontology/VO/issues/287			Ibrahim Seleznev|Eliyas Asfaw|Jie Zheng|Oliver He
320	135	VO:0007319	Autologous Tumor Cell Vaccine	Recombinant vector vaccine	Multiple/others	cancer vaccine	VO:0000177	Gene name: CD86	942	Clinical trial	Homo sapiens	A therapeutic agent produced by isolating tumor cells from an individual and processing these tumor cells into a vaccine formulation in vitro; the vaccine is then administered to the individual from whom the tumor cells were isolated. Typically combined with an adjuvant immunostimulant, an autologous cell vaccine may elicit a cytotoxic T-lymphocytic immune response to cell surface-expressed tumor…	https://www.ncbi.nlm.nih.gov/pmc/articles/PMC3551893/., https://rupress.org/jem/article/217/9/e20191712/151871/Autologous-tumor-cell-vaccine-induces-antitumor-T	PubMed:22854664|PubMed:32558897		5396	VIOLIN: https://violinet.org/canvaxkb/vaccine_detail.php?c_vaccine_id=5396	https://github.com/vaccineontology/VO/issues/288			Ibrahim Seleznev|Eliyas Asfaw|Jie Zheng|Oliver He
321	136	VO:0007320	Autologous Tumor-associated Peptide Antigen-pulsed Dendritic Cell Vaccine	Recombinant vector vaccine	Multiple/others	cancer vaccine	VO:0000177	Gene name: SPA17|Gene name: ROPN1|Gene name: AKAP4|Gene name: PTTG1|Gene name: SPANXB1	53340|54763|8852|9232|728695	Clinical trial	Homo sapiens	A dendritic cell (DC)-based cancer vaccine composed of autologous DCs pulsed with specific tumor-associated peptide antigens (TAPA), with potential immunostimulatory and antineoplastic activities. Upon administration, autologous TAPA-pulsed DC vaccine exposes the immune system to the specific TAPAs, which may result in cytotoxic T-lymphocyte (CTL)-mediated immune responses against the TAPA-expres…	https://www.ncbi.nlm.nih.gov/pmc/articles/PMC2642589/, https://www.ncbi.nlm.nih.gov/pmc/articles/PMC3583933/	PubMed:18528294|PubMed:23482679		5035	VIOLIN: https://violinet.org/canvaxkb/vaccine_detail.php?c_vaccine_id=5035	https://github.com/vaccineontology/VO/issues/289			Ibrahim Seleznev|Eliyas Asfaw|Jie Zheng|Oliver He
322	137	VO:0007321	Autologous-Cell Leukemia Vaccine	Live attenuated vaccine	Leukemia	leukemia cancer vaccine	VO:0005487	Gene name: MAGEA3|Gene name: MLANA	4102|2315	Clinical trial	Homo sapiens	An autologous therapeutic vaccine for the treatment of acute myelogenous leukemia. This vaccine is prepared from blood samples of patients following their first relapse. Tumor cells extracted from blood sample are modified with hapten, a process that makes the cells appear foreign to the patient's body and results in stimulating immune response against the cancer.				5404	VIOLIN: https://violinet.org/canvaxkb/vaccine_detail.php?c_vaccine_id=5404	https://github.com/vaccineontology/VO/issues/290			Ibrahim Seleznev|Eliyas Asfaw|Jie Zheng|Oliver He
323	138	VO:0007322	Autologous-Cell Melanoma Vaccine	Other	Melanoma	melanoma vaccine	VO:0000422			Clinical trial	Homo sapiens	An autologous-cell vaccine for melanoma.				5110	VIOLIN: https://violinet.org/canvaxkb/vaccine_detail.php?c_vaccine_id=5110	https://github.com/vaccineontology/VO/issues/291			Ibrahim Seleznev|Eliyas Asfaw|Jie Zheng|Oliver He
324	139	VO:0004427	B-cell lymphoma DNA vaccine VCL-1642.XXX encoding a chimeric immunoglobulin molecule onsisting of tumor-specific variable (Id) regions	DNA vaccine	Lymphoma	lymphoma vaccine	VO:0005427	Gene name: Immunoglobulin	1945467	Clinical trial	Homo sapiens|Mus musculus		https://pubmed.ncbi.nlm.nih.gov/8782465/, https://pubmed.ncbi.nlm.nih.gov/12384547/	PubMed:12384547		3698	VIOLIN: https://violinet.org/canvaxkb/vaccine_detail.php?c_vaccine_id=3698	https://github.com/vaccineontology/VO/issues/292			Ibrahim Seleznev|Eliyas Asfaw|Jie Zheng|Oliver He
325	140	VO:0004430	B16 melanoma DNA vaccine pCMV-hTRP-1 encoding TRP-1	DNA vaccine	Melanoma	melanoma vaccine	VO:0000422	Gene name: TYRP1|Gene name: Tyrp1	7306|22178	Research	Mus musculus		https://pubmed.ncbi.nlm.nih.gov/12496961/	PubMed:12496961		3701	VIOLIN: https://violinet.org/canvaxkb/vaccine_detail.php?c_vaccine_id=3701	https://github.com/vaccineontology/VO/issues/293			Ibrahim Seleznev|Eliyas Asfaw|Jie Zheng|Oliver He
326	141	VO:0004429	B16 melanoma DNA vaccine pSin-hTRP-1 encoding TRP-1	DNA vaccine	Melanoma	melanoma vaccine	VO:0000422	Gene name: TYRP1|Gene name: Tyrp1	7306|22178	Research	Mus musculus		https://pubmed.ncbi.nlm.nih.gov/12496961/Gene/protein	PubMed:12496961		3700	VIOLIN: https://violinet.org/canvaxkb/vaccine_detail.php?c_vaccine_id=3700	https://github.com/vaccineontology/VO/issues/294			Ibrahim Seleznev|Eliyas Asfaw|Jie Zheng|Oliver He
327	142	VO:0007326	B16 Vaccine adjuvanted by Loxoribine	Live, attenuated vaccine	Melanoma	melanoma vaccine	VO:0000422			Research	Mus musculus		http://www.ncbi.nlm.nih.gov/pubmed/8306370	PubMed:8306370		3066	VIOLIN: https://violinet.org/canvaxkb/vaccine_detail.php?c_vaccine_id=3066	https://github.com/vaccineontology/VO/issues/295			Ibrahim Seleznev|Eliyas Asfaw|Jie Zheng|Oliver He
328	143	VO:0007327	BCG, Cell Wall Skeleton Vaccine	Live, attenuated vaccine	Bladder	bladder cancer vaccine	VO:0005485			Clinical trial	Homo sapiens		https://ar.iiarjournals.org/content/30/10/4089	PubMed:21036724		5230	VIOLIN: https://violinet.org/canvaxkb/vaccine_detail.php?c_vaccine_id=5230	https://github.com/vaccineontology/VO/issues/296			Ibrahim Seleznev|Eliyas Asfaw|Jie Zheng|Oliver He
329	144	VO:0007328	Bcl-Xs Adenovirus Vaccine	Other	Multiple/others	cancer vaccine	VO:0000177	Gene name: BCL2L1|Gene name: TYRP1	598|7306	Clinical trial	Homo sapiens	A vaccine consisting of replication-defective recombinant adenovirus that encodes for Bcl-Xs with potential antineoplastic activity. Vaccination with Bcl-Xs adenovirus vaccine induces apoptosis in Bcl-2 and Bcl-XL positive cancer cells, resulting in decreased tumor growth while leaving normal cells unaffected. Bcl-Xs block the function of the protooncogenes Bcl-2 and Bcl-XL which are overexpresse…	https://www.ncbi.nlm.nih.gov/pmc/articles/PMC40563/	PubMed:7479929		4671	VIOLIN: https://violinet.org/canvaxkb/vaccine_detail.php?c_vaccine_id=4671	https://github.com/vaccineontology/VO/issues/297			Ibrahim Seleznev|Eliyas Asfaw|Jie Zheng|Oliver He
330	145	VO:0007329	Belagenpumatucel-L Vaccine	Recombinant vector vaccine	Lung	lung cancer vacine	VO:0005486	Gene name: TGFB2	7042	Clinical trial	Homo sapiens	A transforming growth factor beta2 (TGF-beta2) antisense gene-modified allogeneic tumor cell vaccine with potential immunostimulatory and antineoplastic activities. Belagenpumatucel-L is prepared by transfecting allogeneic non-small cell lung cancer (NSCLC) cells with a plasmid containing a TGF-beta2 antisense transgene, expanding the cells, and then irradiating and freezing them. Upon administra…	https://pubmed.ncbi.nlm.nih.gov/26211534/	PubMed:26211534		5374	VIOLIN: https://violinet.org/canvaxkb/vaccine_detail.php?c_vaccine_id=5374	https://github.com/vaccineontology/VO/issues/298			Ibrahim Seleznev|Eliyas Asfaw|Jie Zheng|Oliver He
331	146	VO:0007330	Berzofsky Ras/P53 Peptide Vaccine	Other	Multiple/others	cancer vaccine	VO:0000177	Gene name: TP53 (P53)	7157	Clinical trial	Homo sapiens	A synthetic vaccine combining the peptide antigens of two proteins, ras oncoprotein and tumor suppressor p53	https://ascopubs.org/doi/10.1200/JCO.2005.03.158?url_ver=Z39.88-2003&rfr_id=ori:rid:crossref.org&rfr_dat=cr_pub%20%200pubmed	PubMed:15983396		4992	VIOLIN: https://violinet.org/canvaxkb/vaccine_detail.php?c_vaccine_id=4992	https://github.com/vaccineontology/VO/issues/299			Ibrahim Seleznev|Eliyas Asfaw|Jie Zheng|Oliver He
332	147	VO:0007331	Brachyury-expressing Modified Vaccinia Ankara-TRICOM Vaccine	Other	Prostate	prostate cancer vaccine	VO:0005425	Gene name: CD8A	925	Clinical trial	Homo sapiens	A cancer vaccine composed of a replication-deficient, attenuated derivative of the vaccinia virus strain Ankara expressing both a CD8+ T-cell epitope from the brachyury protein and a triad of T-cell co-stimulatory molecules (MVA Brachyury-TRICOM), with potential immunomodulating and antineoplastic activities. Upon subcutaneous administration of the brachyury-expressing modified vaccinia Ankara (M…	https://www.cancer.gov/about-cancer/treatment/clinical-trials/search/v?id=NCI-2022-05711&r=1		https://www.cancer.gov/about-cancer/treatment/clinical-trials/search/v?id=NCI-2022-05711&r=1	5439	VIOLIN: https://violinet.org/canvaxkb/vaccine_detail.php?c_vaccine_id=5439	https://github.com/vaccineontology/VO/issues/310			Ibrahim Seleznev|Eliyas Asfaw|Jie Zheng|Oliver He
333	148	VO:0007332	Brain Tumor Initiating Cell Vaccine	Other	Brain	brain cancer vacine	VO:0005428	Gene name: CD58|Gene name: ICAM1|Gene name: CD80	965|3383|941	Clinical trial	Homo sapiens	A cell-based cancer vaccine comprised of brain tumor initiating cells (BTICs), with potential immunostimulating and antineoplastic activity. BITCs are from the glioblastoma multiforme (GBM) cell line GBM-6 and contain glioma stem-like cell-associated antigens. Upon administration, the BITC vaccine may stimulate a specific anti-tumoral cytotoxic T-lymphocyte (CTL) response against brain tumor canc…				5210	VIOLIN: https://violinet.org/canvaxkb/vaccine_detail.php?c_vaccine_id=5210	https://github.com/vaccineontology/VO/issues/311			Ibrahim Seleznev|Eliyas Asfaw|Jie Zheng|Oliver He
334	149	VO:0007333	C29561 Vaccine	Other		cancer vaccine	VO:0000177			Clinical trial	Homo sapiens					5309	VIOLIN: https://violinet.org/canvaxkb/vaccine_detail.php?c_vaccine_id=5309	https://github.com/vaccineontology/VO/issues/312			Ibrahim Seleznev|Eliyas Asfaw|Jie Zheng|Oliver He
335	150	VO:0007334	Canarypox-hIL-12 Melanoma Vaccine	Recombinant vector vaccine	Melanoma	melanoma vaccine	VO:0000422	Gene name: FUS	2521	Clinical trial	Homo sapiens	A vaccine consisting of a replication-defective recombinant canarypox virus (ALVAC) that encodes the gene for human interleukin-12 (hIL-12). Produced mainly by B-cells, IL-12 is an endogenous cytokine that activates natural killer (NK) cells, promotes cytotoxic T lymphocyte (CTL) responses, induces the release of interferon-gamma (IFN-gamma), and may exhibit antitumor and anti-angiogenic effects.…				5544	VIOLIN: https://violinet.org/canvaxkb/vaccine_detail.php?c_vaccine_id=5544	https://github.com/vaccineontology/VO/issues/313			Ibrahim Seleznev|Eliyas Asfaw|Jie Zheng|Oliver He
336	151	VO:0007335	Cancer DNA Vaccine encoding Endoglin Boosted with Recombinant Endoglin Protein	DNA vaccine		cancer vaccine	VO:0000177	Gene name: Eng	13805	Research	Homo sapiens|Mus musculus					1048	VIOLIN: https://violinet.org/canvaxkb/vaccine_detail.php?c_vaccine_id=1048	https://github.com/vaccineontology/VO/issues/314			Ibrahim Seleznev|Eliyas Asfaw|Jie Zheng|Oliver He
337	152	VO:0007336	Cancer DNA Vaccine MIDGE/hNIS encoding hNIS protein	DNA vaccine	Solid Tumors	cancer vaccine	VO:0000177	Gene name: SLC5A5	6528	Research	Homo sapiens|Mus musculus		https://pubmed.ncbi.nlm.nih.gov/17266027/	PubMed:17266027		1052	VIOLIN: https://violinet.org/canvaxkb/vaccine_detail.php?c_vaccine_id=1052	https://github.com/vaccineontology/VO/issues/315			Ibrahim Seleznev|Eliyas Asfaw|Jie Zheng|Oliver He
338	153	VO:0004425	Cancer DNA vaccine p.DOM-AH1 encoding fragment C	DNA vaccine	Colon	colon cancer vacine	VO:0005489	Gene name: Fragment C from tetanus toxin	8132375	Research	Homo sapiens|Mus musculus		https://pubmed.ncbi.nlm.nih.gov/15879128/	PubMed:15879128		3695	VIOLIN: https://violinet.org/canvaxkb/vaccine_detail.php?c_vaccine_id=3695	https://github.com/vaccineontology/VO/issues/316			Ibrahim Seleznev|Eliyas Asfaw|Jie Zheng|Oliver He
339	154	VO:0007338	Cancer DNA Vaccine pLXSHDmB7-2 encoding Cd86	DNA vaccine	Prostate	prostate cancer vaccine	VO:0005425	Gene name: Cd86	12524	Research	Homo sapiens|Mus musculus		https://pubmed.ncbi.nlm.nih.gov/7533183/	PubMed:/7533183		1059	VIOLIN: https://violinet.org/canvaxkb/vaccine_detail.php?c_vaccine_id=1059	https://github.com/vaccineontology/VO/issues/317			Ibrahim Seleznev|Eliyas Asfaw|Jie Zheng|Oliver He
340	155	VO:0007339	Cancer DNA Vaccine pSURV encoding Survivin	DNA vaccine	Multiple/others	cancer vaccine	VO:0000177	Gene name: Survivin	2315863	Research	Homo sapiens|Mus musculus		https://pubmed.ncbi.nlm.nih.gov/19526360/	PubMed:19526360		1053	VIOLIN: https://violinet.org/canvaxkb/vaccine_detail.php?c_vaccine_id=1053	https://github.com/vaccineontology/VO/issues/318			Ibrahim Seleznev|Eliyas Asfaw|Jie Zheng|Oliver He
341	156	VO:0007340	Cancer EPCAM protein vaccine	DNA vaccine	Liver	liver cancer vaccine	VO:0005429	Gene name: EPCAM	4072	Research	Homo sapiens|Mus musculus		https://pubmed.ncbi.nlm.nih.gov/10881691/, https://pubmed.ncbi.nlm.nih.gov/19188665/	PubMed:10881691|PubMed:19188665		1064	VIOLIN: https://violinet.org/canvaxkb/vaccine_detail.php?c_vaccine_id=1064	https://github.com/vaccineontology/VO/issues/319			Ibrahim Seleznev|Eliyas Asfaw|Jie Zheng|Oliver He
342	157	VO:0007341	Cancer Her-2/neu Protein Subunit Vaccine	Subunit	Breast	Breast Cancer Vaccine	VO:0005484	Gene name: ERBB2	2064	Research	Homo sapiens|Mus musculus		https://pubmed.ncbi.nlm.nih.gov/17203384/, https://www.ncbi.nlm.nih.gov/pmc/articles/PMC7828795/	PubMed:C7828795		1051	VIOLIN: https://violinet.org/canvaxkb/vaccine_detail.php?c_vaccine_id=1051	https://github.com/vaccineontology/VO/issues/343			Ibrahim Seleznev|Eliyas Asfaw|Jie Zheng|Oliver He
343	158	VO:0007342	Cancer recombinant vector vaccine encoding H-2Kb	Recombinant vector vaccine	Lymphoma	lymphoma vaccine	VO:0005427	Gene name: H2-K1	14972	Research	Mus musculus		http://www.ncbi.nlm.nih.gov/pubmed/10678354, https://www.ncbi.nlm.nih.gov/pmc/articles/PMC8363286/	PubMed:10678354|PubMed:8363286		1049	VIOLIN: https://violinet.org/canvaxkb/vaccine_detail.php?c_vaccine_id=1049	https://github.com/vaccineontology/VO/issues/345			Ibrahim Seleznev|Eliyas Asfaw|Jie Zheng|Oliver He
344	159	VO:0007343	Cancer Subunit DC (Tat-CEA) vaccine	Subunit	Multiple/others	cancer vaccine	VO:0000177	Gene name: CEACAM3	1084	Research	Homo sapiens|Mus musculus		https://pubmed.ncbi.nlm.nih.gov/19659778/, https://www.ingentaconnect.com/content/ben/pra/2012/00000007/00000003/art00004?crawler=true	PubMed:wler=tru		894	VIOLIN: https://violinet.org/canvaxkb/vaccine_detail.php?c_vaccine_id=894	https://github.com/vaccineontology/VO/issues/366			Ibrahim Seleznev|Eliyas Asfaw|Jie Zheng|Oliver He
345	160	VO:0007344	Cancer Subunit GV1001 Protein Vaccine	Subunit	Prostate	prostate cancer vaccine	VO:0005425	Gene name: TERT	7015	Clinical trial	Homo sapiens		https://pubmed.ncbi.nlm.nih.gov/17060934/, https://www.ncbi.nlm.nih.gov/pmc/articles/PMC5187854/	PubMed:C5187854		891	VIOLIN: https://violinet.org/canvaxkb/vaccine_detail.php?c_vaccine_id=891	https://github.com/vaccineontology/VO/issues/367			Ibrahim Seleznev|Eliyas Asfaw|Jie Zheng|Oliver He
346	161	VO:0007345	Cancer Subunit NY-ESO-1 Protein Vaccine	Subunit	Multiple/others	cancer vaccine	VO:0000177	Gene name: CTAG1B	1485	Research	Homo sapiens	https://pubmed.ncbi.nlm.nih.gov/31980914/	https://pubmed.ncbi.nlm.nih.gov/15102697/, https://pubmed.ncbi.nlm.nih.gov/21448901/	PubMed:21448901		1047	VIOLIN: https://violinet.org/canvaxkb/vaccine_detail.php?c_vaccine_id=1047	https://github.com/vaccineontology/VO/issues/368			Ibrahim Seleznev|Eliyas Asfaw|Jie Zheng|Oliver He
347	162	VO:0004227	Cancer Vaccine using E7 protein of human papillomavirus 16 and Algammulin	Subunit	Cervical	cervical cancer vaccine	VO:0005488	Gene name: E7	1489079	Clinical trial	Homo sapiens		http://www.ncbi.nlm.nih.gov/pubmed/9725239	PubMed:9725239		3053	VIOLIN: https://violinet.org/canvaxkb/vaccine_detail.php?c_vaccine_id=3053	https://github.com/vaccineontology/VO/issues/369			Ibrahim Seleznev|Eliyas Asfaw|Jie Zheng|Oliver He
348	163	VO:0004228	Cancer Vaccine using E7 protein of human papillomavirus 16 and Quil-A	Subunit	Cervical	cervical cancer vaccine	VO:0005488	Gene name: E7	1489079	Licensed	Mus musculus		http://www.ncbi.nlm.nih.gov/pubmed/9725239, https://www.ncbi.nlm.nih.gov/pmc/articles/PMC1905702/	PubMed:9725239|PubMed:10931134		3054	VIOLIN: https://violinet.org/canvaxkb/vaccine_detail.php?c_vaccine_id=3054	https://github.com/vaccineontology/VO/issues/370			Ibrahim Seleznev|Eliyas Asfaw|Jie Zheng|Oliver He
349	164	VO:0007348	Cancer VEGFA protein vaccine	Subunit	Brain	brain cancer vacine	VO:0005428	Gene name: VEGFA	7422	Clinical trial	Homo sapiens		http://www.ncbi.nlm.nih.gov/pubmed/19034678, https://bmccancer.biomedcentral.com/articles/10.1186/s12885-020-6589-x	PubMed:19034678|PubMed:32164575		1066	VIOLIN: https://violinet.org/canvaxkb/vaccine_detail.php?c_vaccine_id=1066	https://github.com/vaccineontology/VO/issues/371			Ibrahim Seleznev|Eliyas Asfaw|Jie Zheng|Oliver He
350	165	VO:0007349	CAP-2 (CEA Peptide 9-mer) Vaccine	Other	Multiple/others	cancer vaccine	VO:0000177			Clinical trial	Homo sapiens		https://pubmed.ncbi.nlm.nih.gov/7629885/	PubMed:/7629885		5329	VIOLIN: https://violinet.org/canvaxkb/vaccine_detail.php?c_vaccine_id=5329	https://github.com/vaccineontology/VO/issues/372			Ibrahim Seleznev|Eliyas Asfaw|Jie Zheng|Oliver He
351	166	VO:0007350	CAP-3 (CEA Peptide 9-mer) Vaccine	Other	Colon	colon cancer vacine	VO:0005489			Clinical trial	Homo sapiens		https://link.springer.com/article/10.1007/s11888-014-0250-5		https://link.springer.com/article/10.1007/s11888-014-0250-5	5380	VIOLIN: https://violinet.org/canvaxkb/vaccine_detail.php?c_vaccine_id=5380	https://github.com/vaccineontology/VO/issues/373			Ibrahim Seleznev|Eliyas Asfaw|Jie Zheng|Oliver He
352	167	VO:0007351	Carcinoembryonic Antigen Peptide 1-6D Vaccine	Other	Pancreatic	pancreatic cancer vaccine	VO:0005430	Gene name: CEACAM5 (CEA)	1048	Clinical trial	Homo sapiens	9-residue human leukocyte antigen (HLA)-restricted fragment of carcinoembryonic antigen (CEA). Vaccination with carcinoembryonic antigen peptide 1-6D, which has the amino acid sequence YLSGANLNL, may elicit a cytotoxic T lymphocyte (CTL) immune response against tumors expressing CEA.	https://clinicaltrials.gov/ct2/show/NCT00203892			5356	VIOLIN: https://violinet.org/canvaxkb/vaccine_detail.php?c_vaccine_id=5356	https://github.com/vaccineontology/VO/issues/374		NCT: https://clinicaltrials.gov/ct2/show/NCT00203892	Ibrahim Seleznev|Eliyas Asfaw|Jie Zheng|Oliver He
353	168	VO:0007352	Carcinoembryonic Antigen Peptide 1-6D Virus-Like Replicon Particles Vaccine	Other	Multiple/others	cancer vaccine	VO:0000177	Gene name: CEACAM5 (CEA)	1048	Clinical trial	Homo sapiens	A cancer vaccine, consisting of alphavirus vector-derived virus-like replicon particles expressing the 9-amino-acid carcinoembryonic antigen peptide (CAP) 1-6D, with potential antineoplastic activity. Vaccination with this agent may elicit a cytotoxic T lymphocyte (CTL) immune response against CEA-expressing tumor cells.	https://pubmed.ncbi.nlm.nih.gov/22630596/	PubMed:22630596		5129	VIOLIN: https://violinet.org/canvaxkb/vaccine_detail.php?c_vaccine_id=5129	https://github.com/vaccineontology/VO/issues/375			Ibrahim Seleznev|Eliyas Asfaw|Jie Zheng|Oliver He
354	169	VO:0007353	Carcinoembryonic Antigen Peptide-1 Vaccine	Other	Multiple/others	cancer vaccine	VO:0000177	Gene name: CEACAM5 (CEA)	1048	Clinical trial	Homo sapiens	A cancer vaccine comprised of an epitope from the Carcinoembryonic Antigen obtained from cancer cells that can stimulate an immune response against tumor cells.	https://pubmed.ncbi.nlm.nih.gov/22630596/	PubMed:22630596		5209	VIOLIN: https://violinet.org/canvaxkb/vaccine_detail.php?c_vaccine_id=5209	https://github.com/vaccineontology/VO/issues/376			Ibrahim Seleznev|Eliyas Asfaw|Jie Zheng|Oliver He
355	170	VO:0007354	Carcinoembryonic Antigen RNA-pulsed DC Cancer Vaccine	Recombinant vector vaccine	Colon	colon cancer vacine	VO:0005489	Gene name: CEACAM5 (CEA)	1048	Clinical trial	Homo sapiens	A vaccine comprised of autologous dendritic cells pulsed with mRNA-encoded Carcinoembryonic Antigen (CEA) targeting tumor cells expressing CEA.	https://ar.iiarjournals.org/content/30/12/5091	PubMed:21187495		5041	VIOLIN: https://violinet.org/canvaxkb/vaccine_detail.php?c_vaccine_id=5041	https://github.com/vaccineontology/VO/issues/377			Ibrahim Seleznev|Eliyas Asfaw|Jie Zheng|Oliver He
356	171	VO:0004426	Carcinoma DNA vaccine pVAX/E2A	DNA vaccine	Breast	Breast Cancer Vaccine	VO:0005484	Gene name: E2A	21423	Research	Homo sapiens		https://www.ncbi.nlm.nih.gov/pmc/articles/PMC3808248/	PubMed:18273615		3696	VIOLIN: https://violinet.org/canvaxkb/vaccine_detail.php?c_vaccine_id=3696	https://github.com/vaccineontology/VO/issues/378			Ibrahim Seleznev|Eliyas Asfaw|Jie Zheng|Oliver He
357	172	VO:0007356	CD105/Yb-1/SOX2/CDH3/MDM2-polyepitope Plasmid DNA Vaccine	DNA vaccine	Breast	Breast Cancer Vaccine	VO:0005484	Gene name: ENG|Gene name: YBX1|Gene name: SOX2|Gene name: CDH3|Gene name: MDM2	2022|4904|6657|1001|4193	Clinical trial	Homo sapiens	A plasmid DNA vaccine containing the mammalian expression vector pUMVC3 (pNGVL3) encoding epitopes of CD105 (Endoglin), Y-box binding protein 1 (Yb-1), SRY-box 2 (SOX2), cadherin 3 (CDH3), and murine double minute 2 (MDM2) proteins, with potential immunomodulating and antineoplastic activities. Upon intradermal administration of pUMVC3-CD105/Yb-1/SOX2/CDH3/MDM2-epitopes plasmid DNA vaccine, the p…				5193	VIOLIN: https://violinet.org/canvaxkb/vaccine_detail.php?c_vaccine_id=5193	https://github.com/vaccineontology/VO/issues/379			Ibrahim Seleznev|Eliyas Asfaw|Jie Zheng|Oliver He
358	173	VO:0007357	CD133 Antigen Peptide-pulsed Autologous Dendritic Cell Vaccine	PROM1	Brain	brain cancer vacine	VO:0005428	Gene name: PROM1	8842	Clinical trial	Homo sapiens	A cell-based cancer vaccine comprised of autologous dendritic cells (DCs) pulsed with human leukocyte antigen (HLA)-A2-restricted peptides derived from the CD133 antigen, with potential antineoplastic activity. Upon intradermal administration, the CD133 antigen peptide-pulsed autologous DC vaccine may stimulate an anti-tumoral cytotoxic T-lymphocyte (CTL) response against CD133-expressing tumor c…	https://clinicaltrials.gov/ct2/show/NCT02049489			5107	VIOLIN: https://violinet.org/canvaxkb/vaccine_detail.php?c_vaccine_id=5107	https://github.com/vaccineontology/VO/issues/380		NCT: https://clinicaltrials.gov/ct2/show/NCT02049489	Ibrahim Seleznev|Eliyas Asfaw|Jie Zheng|Oliver He
359	174	VO:0007358	CD80 Breast Cancer Vaccine	Other	Breast	Breast Cancer Vaccine	VO:0005484	Gene name: CD80|Gene name: ERBB2	941|2064	Clinical trial	Homo sapiens	A vaccine comprised of CD80-transfected allogenic breast cancer cells to induce T-cell response.				5467	VIOLIN: https://violinet.org/canvaxkb/vaccine_detail.php?c_vaccine_id=5467	https://github.com/vaccineontology/VO/issues/381			Ibrahim Seleznev|Eliyas Asfaw|Jie Zheng|Oliver He
360	175	VO:0007359	CEA RNA-pulsed Autologous Human Cultured Dendritic Cells Vaccine	Recombinant vector vaccine	Colon	colon cancer vacine	VO:0005489	Gene name: CEACAM5 (CEA)	1048	Clinical trial	Homo sapiens	Autologous human dendritic cells pulsed with RNA encoding the carcinoembryonic antigen (CEA) are being studied for possible use in the treatment of cancer expressing CEA.	https://pubmed.ncbi.nlm.nih.gov/21187495/	PubMed:21187495		5045	VIOLIN: https://violinet.org/canvaxkb/vaccine_detail.php?c_vaccine_id=5045	https://github.com/vaccineontology/VO/issues/382			Ibrahim Seleznev|Eliyas Asfaw|Jie Zheng|Oliver He
361	176	VO:0007360	CEA/Tetanus Toxoid T Helper Epitope Fusion Protein-Expressing DNA Plasmid Vaccine	DNA vaccine	Colon	colon cancer vacine	VO:0005489	Gene name: CEACAM5 (CEA)	1048	Research	Mus musculus	A plasmid vaccine encoding wild type human carcinoembryonic antigen (CEA) fused to a tetanus toxoid T helper epitope, with potential antineoplastic activity. Upon vaccination and subsequent intradermal electroporation, CEA/tetanus toxoid T helper epitope fusion protein-expressing DNA plasmid vaccine may stimulate the immune system to mount a cytotoxic T-lymphocyte (CTL) response against CEA-expre…				5367	VIOLIN: https://violinet.org/canvaxkb/vaccine_detail.php?c_vaccine_id=5367	https://github.com/vaccineontology/VO/issues/383			Ibrahim Seleznev|Eliyas Asfaw|Jie Zheng|Oliver He
362	177	VO:0007361	Chimeric Ad11p/Ad3 Oncolytic Virus Vaccine	Other	Colon	colon cancer vacine	VO:0005489			Clinical trial	Homo sapiens	A complex, replication-selective, E1B and partial E3 gene deleted, adenovirus type 11p (Ad11p)/Ad3 chimeric oncolytic virus with potential antineoplastic activity. Upon intralesional injection of enadenotucirev, the adenovirus selectively and rapidly replicates in cancer cells; however, it is unable to replicate in normal, healthy cells. This induces a selective adenovirus-mediated cytotoxicity i…	https://www.cell.com/molecular-therapy-family/molecular-therapy/fulltext/S1525-0016(05)00564-2		https://www.cell.com/molecular-therapy-family/molecular-therapy/fulltext/S1525-0016(05)00564-2	5316	VIOLIN: https://violinet.org/canvaxkb/vaccine_detail.php?c_vaccine_id=5316	https://github.com/vaccineontology/VO/issues/384			Ibrahim Seleznev|Eliyas Asfaw|Jie Zheng|Oliver He
363	178	VO:0007362	CMV pp65 Peptide-pulsed Autologous Dendritic Cell Vaccine	Recombinant vector vaccine	Brain	brain cancer vacine	VO:0005428	Gene name: UL83	3077579	Clinical trial	Homo sapiens	A cell-based cancer vaccine composed of autologous dendritic cells (DCs) pulsed with the human cytomegalovirus (CMV) phosphoprotein pp65, with potential immunostimulatory and antineoplastic activities. Upon administration, the CMV pp65 peptide-pulsed autologous DC vaccine exposes the immune system to the CMV pp65 peptide, which may result in a cytotoxic T-lymphocyte (CTL) response against CMV pp6…	https://academic.oup.com/neuro-oncology/article/22/Supplement_3/iii306/6018727		https://academic.oup.com/neuro-oncology/article/22/Supplement_3/iii306/6018727	4985	VIOLIN: https://violinet.org/canvaxkb/vaccine_detail.php?c_vaccine_id=4985	https://github.com/vaccineontology/VO/issues/385			Ibrahim Seleznev|Eliyas Asfaw|Jie Zheng|Oliver He
364	179	VO:0007363	CMVpp65/gB Plasmid Vaccine ASP0113	DNA vaccine		cancer vaccine	VO:0000177	Gene name: UL83	3077579	Clinical trial	Homo sapiens	A poloxamer-formulated, bivalent DNA vaccine containing two plasmids encoding both the human cytomegaloviral (CMV) tegument phosphoprotein 65 (pp65), a major internal matrix protein, and glycoprotein B (gB), an important CMV component responsible for attachment and entry into cells, with potential immunostimulatory properties. Upon intramuscular injection of CMVpp65/gB plasmid vaccine ASP0113, th…				5306	VIOLIN: https://violinet.org/canvaxkb/vaccine_detail.php?c_vaccine_id=5306	https://github.com/vaccineontology/VO/issues/386			Ibrahim Seleznev|Eliyas Asfaw|Jie Zheng|Oliver He
365	180	VO:0004428	Colorectal cancer DNA vaccine pCEA/HBsAg encoding carcinoembryonic antigen and hepatitis B surface antigen	DNA vaccine	Colon	colon cancer vacine	VO:0005489	Gene name: S|CEA	128168861|1048	Research	Homo sapiens		https://pubmed.ncbi.nlm.nih.gov/12231517/	PubMed:12231517		3699	VIOLIN: https://violinet.org/canvaxkb/vaccine_detail.php?c_vaccine_id=3699	https://github.com/vaccineontology/VO/issues/387			Ibrahim Seleznev|Eliyas Asfaw|Jie Zheng|Oliver He
366	181	VO:0007365	CTP-37-DT Vaccine	Other	Multiple/others	cancer vaccine	VO:0000177	Gene name: tox1	11716682	Clinical trial	Homo sapiens	A vaccine composed of synthetic peptides derived from beta-human chorionic gonadotropin (hCG) conjugated to diphtheria toxoid. Vaccination with this peptide may elicit the host immune response against hCG-producing cancer cells.	https://pubmed.ncbi.nlm.nih.gov/9815634/	PubMed:/9815634		5372	VIOLIN: https://violinet.org/canvaxkb/vaccine_detail.php?c_vaccine_id=5372	https://github.com/vaccineontology/VO/issues/389			Ibrahim Seleznev|Eliyas Asfaw|Jie Zheng|Oliver He
367	182	VO:0007366	Cyclin B1 Peptide-pulsed Autologous Dendritic Cell Vaccine	Recombinat vector vaccine	Lung	lung cancer vacine	VO:0005486	Gene name: MS4A1	931	Clinical trial	Homo sapiens	A cell-based cancer vaccine comprised of autologous dendritic cells (DCs) pulsed with cyclin B1 peptide, with potential immunostimulatory and antineoplastic activities. Upon administration, cyclin B1 peptide-pulsed autologous dendritic cell vaccine may stimulate anti-tumoral cytotoxic T lymphocyte (CTL) and anti-cyclin B1 antibody responses against cyclin B1-expressing cancer cells, resulting in …	https://clinicaltrials.gov/ct2/show/NCT01398124			5139	VIOLIN: https://violinet.org/canvaxkb/vaccine_detail.php?c_vaccine_id=5139	https://github.com/vaccineontology/VO/issues/390		NCT: https://clinicaltrials.gov/ct2/show/NCT01398124	Ibrahim Seleznev|Eliyas Asfaw|Jie Zheng|Oliver He
368	183	VO:0007367	Cytokine-Induced Killer Cells Vaccine	Other	Liver	liver cancer vaccine	VO:0005429	Gene name: AFP	174	Clinical trial	Homo sapiens	A preparation of autologous lymphocytes with potential immunopotentiating and antineoplastic activities. Cytokine-induced killer (CIK) cells are CD3- and CD56-positive, non-major histocompatibility complex (MHC)-restricted, natural killer (NK)-like T lymphocytes, generated ex-vivo by incubation of peripheral blood lymphocytes (PBLs) with anti-CD3 monoclonal antibody, interleukin (IL)-2, IL-1, and…	https://www.ncbi.nlm.nih.gov/pmc/articles/PMC3514101/	PubMed:23210562		5070	VIOLIN: https://violinet.org/canvaxkb/vaccine_detail.php?c_vaccine_id=5070	https://github.com/vaccineontology/VO/issues/391			Ibrahim Seleznev|Eliyas Asfaw|Jie Zheng|Oliver He
369	184	VO:0007368	Dendritic Cell Tumor Cell Lysate Vaccine	Recombinant vector vaccine	Brain	brain cancer vacine	VO:0005428			Clinical trial	Homo sapiens	A vaccine composed of dendritic cells pulsed with tumor cells lysates that stimulate a potent and specific cell mediated anti-tumor immune response.	https://pubmed.ncbi.nlm.nih.gov/15256471/	PubMed:15256471		5163	VIOLIN: https://violinet.org/canvaxkb/vaccine_detail.php?c_vaccine_id=5163	https://github.com/vaccineontology/VO/issues/392			Ibrahim Seleznev|Eliyas Asfaw|Jie Zheng|Oliver He
370	185	VO:0007369	Dendritic Cell-Autologous Lung Tumor Vaccine	Recombinant vector vaccine	Lung	lung cancer vacine	VO:0005486			Clinical trial	Homo sapiens	A cancer vaccine consisting of lymphocytes harvested from a patient with lung cancer and induced to become antigen-presenting cells (APCs) known as dendritic cells. The dendritic cells are transduced with the gene encoding an antigen specific to the patient's cancer and then returned to the patient. In the host, the altered cells stimulate the immune system to mount a primary T cell response agai…				5161	VIOLIN: https://violinet.org/canvaxkb/vaccine_detail.php?c_vaccine_id=5161	https://github.com/vaccineontology/VO/issues/393			Ibrahim Seleznev|Eliyas Asfaw|Jie Zheng|Oliver He
371	186	VO:0007370	Dendritic Cell-CEA Peptide Vaccine	Recombinant vector vaccine	Colon	colon cancer vacine	VO:0005489	Gene name: CEACAM5 (CEA)	1048	Clinical trial	Homo sapiens	A cancer vaccine consisting of dendritic cells harvested from a patient with cancer and pulsed or transduced with a peptide fragment of carcinoembryonic antigen (CEA), a tumor-associated antigen expressed by a wide range of cancers. When the altered dendritic cells are returned to the patient, they may stimulate the host immune system to mount a cytotoxic T-lymphocyte immune response against tumo…	https://pubmed.ncbi.nlm.nih.gov/21187495/	PubMed:21187495		5417	VIOLIN: https://violinet.org/canvaxkb/vaccine_detail.php?c_vaccine_id=5417	https://github.com/vaccineontology/VO/issues/394			Ibrahim Seleznev|Eliyas Asfaw|Jie Zheng|Oliver He
372	187	VO:0007371	Dendritic Cell-gp100-MART-1 Antigen Vaccine	Recombinant vector vaccine	Melanoma	melanoma vaccine	VO:0000422	Gene name: gp100 (PMEL)|Gene name: MLANA	6490|2315	Clinical trial	Homo sapiens	An autologous dendritic cells vaccine with antineoplastic property. Dendritic cells harvested from cancer patients are pulsed with human gp100 melanoma antigen and MART-1 (melanoma antigen recognized by T-cells) antigen; both antigens are up-regulated in melanomas. Vaccination with this vaccine may elicit the host immune response against MART-1 or gp100 expressing cells.				5067	VIOLIN: https://violinet.org/canvaxkb/vaccine_detail.php?c_vaccine_id=5067	https://github.com/vaccineontology/VO/issues/395			Ibrahim Seleznev|Eliyas Asfaw|Jie Zheng|Oliver He
373	188	VO:0007372	Dendritic Cell-MART-1 Peptide Vaccine	Recombinant vector vaccine	Melanoma	melanoma vaccine	VO:0000422	Gene name: MLANA	2315	Clinical trial	Homo sapiens	A cancer vaccine consisting of dendritic cells harvested from a patient with cancer and pulsed or transduced with a peptide fragment of MART-1 (melanoma antigen recognized by T-cells), an antigen expressed by melanoma cells. When the altered dendritic cells are returned to the patient, they stimulate the host immune system to mount a cytotoxic T-lymphocyte immune response against tumor cells expr…				5524	VIOLIN: https://violinet.org/canvaxkb/vaccine_detail.php?c_vaccine_id=5524	https://github.com/vaccineontology/VO/issues/396			Ibrahim Seleznev|Eliyas Asfaw|Jie Zheng|Oliver He
374	189	VO:0007373	Dendritic Cell-Recombinant Prostate-Specific Membrane Antigen Vaccine	Recombinant vector vaccine	Prostate	prostate cancer vaccine	VO:0005425	Gene name: Prostate-specific membrane antigen gene engineering:	2346	Clinical trial	Homo sapiens	A vaccine comprised of autologous dendritic cells pulsed with a recombinant prostate specific membrane antigen.				5000	VIOLIN: https://violinet.org/canvaxkb/vaccine_detail.php?c_vaccine_id=5000	https://github.com/vaccineontology/VO/issues/397			Ibrahim Seleznev|Eliyas Asfaw|Jie Zheng|Oliver He
375	190	VO:0007374	Dendritic Cell-targeting Lentiviral Vector ID-LV305 Vaccine	Recombinant vector vaccine	Sarcoma	sarcoma cancer vaccine	VO:0005495	Gene name: NY-ESO-1	1485	Clinical trial	Homo sapiens	An engineered lentiviral vector targeting dendritic cells (DCs) and containing nucleic acids encoding for the human tumor-associated cancer-testis antigen NY-ESO-1, with potential immunostimulatory and antineoplastic activities. Upon intradermal administration, the DC-targeting lentiviral vector ID-LV305 targets and binds to dermal DCs via the DC-specific intercellular adhesion molecule-3-grabbin…	https://www.cancer.gov/about-cancer/treatment/clinical-trials/search/v?id=NCI-2018-00926&r=1		https://www.cancer.gov/about-cancer/treatment/clinical-trials/search/v?id=NCI-2018-00926&r=1	5493	VIOLIN: https://violinet.org/canvaxkb/vaccine_detail.php?c_vaccine_id=5493	https://github.com/vaccineontology/VO/issues/398			Ibrahim Seleznev|Eliyas Asfaw|Jie Zheng|Oliver He
376	191	VO:0007375	Dinitrophenyl-Modified Autologous Renal Cell Carcinoma Tumor cell Vaccine	Recombinant vector vaccine	Renal	renal cancer vaccine	VO:0005494			Clinical trial	Homo sapiens	A cancer vaccine consisting of autologous renal cell carcinoma (RCC) tumor cells modified with the hapten 2,4-dinitrophenol (DNP) with potential immunostimulating and antineoplastic activities. Administration of DNP-modified autologous renal cell carcinoma tumor cell vaccine may induce a cytotoxic T-lymphocyte (CTL) response against renal cell carcinoma tumor cells. DNP conjugation may enhance th…				5338	VIOLIN: https://violinet.org/canvaxkb/vaccine_detail.php?c_vaccine_id=5338	https://github.com/vaccineontology/VO/issues/400			Ibrahim Seleznev|Eliyas Asfaw|Jie Zheng|Oliver He
377	192	VO:0007376	DNA Plasmid Encoding Interleukin-12 INO-9012 Vaccine	DNA vaccine	Solid Tumors	cancer vaccine	VO:0000177	Gene name: GRIN1	2902	Clinical trial	Homo sapiens	A plasmid DNA vaccine encoding the human pro-inflammatory cytokine interleukin-12 (IL-12) with potential immunoactivating activity. Upon intramuscular delivery by electroporation of DNA plasmid encoding interleukin-12 INO-9012, IL-12 is translated in cells and activates the immune system by promoting the activation of natural killer cells (NK cells), inducing secretion of interferon-gamma and pro…	https://jitc.bmj.com/content/9/7/e003019		https://jitc.bmj.com/content/9/7/e003019	5016	VIOLIN: https://violinet.org/canvaxkb/vaccine_detail.php?c_vaccine_id=5016	https://github.com/vaccineontology/VO/issues/401			Ibrahim Seleznev|Eliyas Asfaw|Jie Zheng|Oliver He
378	193	VO:0007377	DNA Plasmid-encoding Interleukin-12/HPV DNA Plasmids Therapeutic Vaccine INO-3112	DNA vaccine	Solid Tumors	cancer vaccine	VO:0000177	Gene name: E7|Gene name: E6	1489079|1489078	Clinical trial	Homo sapiens	A DNA-based combination immunotherapeutic, INO-3112, composed of VGX-3100, a preparation of DNA plasmids encoding the E6 and E7 genes of human papillomavirus (HPV) subtypes 16 and 18, combined with INO-9012, a DNA plasmid encoding the immune activator and pro-inflammatory cytokine human interleukin-12 (IL-12) with potential immunoactivating and antineoplastic activities. Upon intramuscular delive…	https://clinicaltrials.gov/ct2/show/NCT03439085			5136	VIOLIN: https://violinet.org/canvaxkb/vaccine_detail.php?c_vaccine_id=5136	https://github.com/vaccineontology/VO/issues/402		NCT: https://clinicaltrials.gov/ct2/show/NCT03439085	Ibrahim Seleznev|Eliyas Asfaw|Jie Zheng|Oliver He
379	194	VO:0007378	DNA Vaccine VB10.16	DNA vaccine	Cervical	cervical cancer vaccine	VO:0005488	Gene name: E7|Gene name: E6	1489079|1489078	Clinical trial	Homo sapiens	A therapeutic DNA vaccine composed of three parts, one encodes the E6/E7 fusion protein of human papillomavirus (HPV) type 16 (HPV16), the second is a dimerization entity and the third part encodes a protein that specifically binds to antigen presenting cells (APCs), with potential immunostimulating and antineoplastic activities. Upon intramuscular administration, the DNA vaccine VB10.16 expresse…	https://pubmed.ncbi.nlm.nih.gov/36129459/	PubMed:36129459		5207	VIOLIN: https://violinet.org/canvaxkb/vaccine_detail.php?c_vaccine_id=5207	https://github.com/vaccineontology/VO/issues/403			Ibrahim Seleznev|Eliyas Asfaw|Jie Zheng|Oliver He
380	195	VO:0007379	DNA Vector pPRA-PSM Vaccine	DNA vaccine	Multiple/others	cancer vaccine	VO:0000177	Gene name: Prostate-specific membrane antigen	2346	Research	Homo sapiens	A cancer vaccine consisting of a DNA plasmid encoding epitopes of the human preferential antigen of melanoma (PRAME) and the prostate specific membrane antigen (PSMA) with potential immunostimulating activity. Upon direct administration of this vaccine into lymph nodes, peptides expressed by DNA plasmid vector pPRA-PSM may activate the immune system, resulting in a cytotoxic T-lymphocyte (CTL) re…	https://clinicaltrials.gov/ct2/show/NCT00423254			5407	VIOLIN: https://violinet.org/canvaxkb/vaccine_detail.php?c_vaccine_id=5407	https://github.com/vaccineontology/VO/issues/404		NCT: https://clinicaltrials.gov/ct2/show/NCT00423254	Ibrahim Seleznev|Eliyas Asfaw|Jie Zheng|Oliver He
381	10	VO:0007380	Falimarev vaccine		Adenocarcinoma,Colorectal Cancer,Ovarian Cancer,Breast Cancer	cancer vaccine	VO:0000177	Gene name: CEACAM5|Gene name: MUC1	1048| 4582	Clinical trial	Homo sapiens	A cancer vaccine comprised of a recombinant fowlpox viral vector encoding the carcinoembryonic antigen (CEA), MUC-1, a transmembrane glycoprotein secreted by glandular epithelial tissues, and TRICOM, comprised of three co-stimulatory molecule transgenes (B7-1, ICAM-1 and LFA-3). This agent may enhance CEA and MUC-1 presentation to antigen-presenting cells (APC) and may activate a cytotoxic T-cell…						https://github.com/vaccineontology/VO/issues/126			Justin Song|Penny Pan|Jie Zheng|Oliver He
382	90	VO:0007381	hVEGF26-104/RFASE Peptide Vaccine		Advanced Solid Malignancies	cancer vaccine	VO:0000177	Gene name: VEGFA	7422	Clinical trial	Homo sapiens	A therapeutic cancer vaccine containing a truncated, synthetic peptide mimic of the human angiogenic activator vascular endothelial growth factor (VEGF), consisting of 79 amino acids (amino acids 26-104 of VEGF), and emulsified in the immunoadjuvant RFASE, with potential immunostimulatory and antitumor activities. Upon intramuscular vaccination, the hVEGF26-104 moiety of hVEGF26-104/RFASE acts as…						https://github.com/vaccineontology/VO/issues/456			Justin Song|Penny Pan|Jie Zheng|Oliver He
383	75	VO:0007382	HPV-6-targeting Immunotherapeutic Vaccine INO-3106		Aerodigestive Precancerous Lesions and Malignancies	cancer vaccine	VO:0000177	Gene name: HPV6 E6	2829163	Clinical trial	Homo sapiens	A DNA vaccine consisting of plasmids encoding the E6 and E7 genes of human papilloma virus subtype 6 (HPV-6), with potential immunostimulating and antineoplastic activities. Administered via intramuscular electroporation, HPV-6-targeting immunotherapeutic vaccine INO-3106 expresses the HPV-6 E6 and E7 proteins, which may elicit a cytotoxic T-lymphocyte (CTL) response against tumor cells that are …						https://github.com/vaccineontology/VO/issues/438			Justin Song|Penny Pan|Jie Zheng|Oliver He
384	6	VO:0007383	Emepepimut-S Vaccine		B-cell lymphoma cells and multiple myeloma cells_VOlink_	cancer vaccine	VO:0000177	Gene name: MUC1	4582	Clinical trial	Homo sapiens	A liposome-encapsulated peptide vaccine consisting of a synthetic peptide derived from the mucin 1 (MUC-1) antigen with potential antineoplastic activity. Upon vaccination, MUC-1 peptide vaccine may stimulate the host immune system to mount a cytotoxic T lymphocyte (CTL) response against MUC-1-expressing tumor cells, resulting in growth inhibition. MUC-1 antigen is a high-molecular-weight transme…						https://github.com/vaccineontology/VO/issues/65			Justin Song|Penny Pan|Jie Zheng|Oliver He
385	45	VO:0007384	gp96-secreting Allogeneic Bladder Cancer Cell Vaccine HS-410		Bladder Cancer	bladder cancer vaccine	VO:0005485	Gene name: HSP90B1	7184	Clinical trial	Homo sapiens	An allogeneic urothelial bladder cancer cell vaccine expressing a recombinant secretory form of the immunoadjuvant heat shock protein gp96 fused with an immunoglobulin Fc domain (gp96-Ig) protein, with potential antineoplastic activity. Upon administration of the gp96-Ig-secreting allogeneic bladder cancer cell vaccine HS-410, the live, irradiated tumor cells continuously secrete gp96-Ig along wi…						https://github.com/vaccineontology/VO/issues/209			Justin Song|Penny Pan|Jie Zheng|Oliver He
386	15	VO:0007385	Fowlpox-NY-ESO-1 Vaccine		bladder, breast, hepatocellular, melanoma, and prostate cancers	cancer vaccine	VO:0000177	Gene name: NY-ESO-1	1485	Clinical trial	Homo sapiens	A cancer vaccine consisting of a recombinant fowlpox virus vector encoding an immunogenic peptide derived from the cancer-testis antigen NY-ESO-1, an antigen found in normal testis and various tumors, including bladder, breast, hepatocellular, melanoma, and prostate cancers. Vaccination with NY-ESO-1 peptide vaccine may stimulate the host immune system to mount a humoral and cytotoxic T lymphocyt…						https://github.com/vaccineontology/VO/issues/131			Justin Song|Penny Pan|Jie Zheng|Oliver He
387	21	VO:0007386	Glioma-Associated Antigen Peptide-Pulsed Autologous Dendritic Cell Vaccine		Brain cancer	brain cancer vacine	VO:0005428	Gene name: GAA	2548	Clinical trial	Homo sapiens	A cancer vaccine comprised of autologous dendritic cells pulsed with synthetic glioma-associated antigen (GAA) peptides with potential antineoplastic activity. Upon administration, this vaccine may stimulate anti-tumoral cytotoxic T lymphocyte (CTL) and antibody responses against GAA peptide-expressing glioma cells, resulting in tumor cell lysis.						https://github.com/vaccineontology/VO/issues/137			Justin Song|Penny Pan|Jie Zheng|Oliver He
388	22	VO:0007387	Glioma-associated Peptide-loaded Dendritic Cell Vaccine SL-701		Brain cancer	brain cancer vacine	VO:0005428	Gene name: EGFR	1956	Clinical trial	Homo sapiens	A cell-based cancer vaccine comprised of dendritic cells (DCs) pulsed with various, synthetic glioma-associated antigen (GAA) peptides, with potential antineoplastic activity. Upon subcutaneous administration, the glioma-associated peptide-loaded DC vaccine SL-701 exposes the immune system to various GAA peptides. This may stimulate both anti-tumoral cytotoxic T lymphocyte (CTL) and antibody resp…						https://github.com/vaccineontology/VO/issues/138			Justin Song|Penny Pan|Jie Zheng|Oliver He
389	63	VO:0007388	HLA-A2-Restricted Synthetic Glioma Antigen Peptides Vaccine		brain cancer	brain cancer vacine	VO:0005428	Gene name: SOX6	55553	Clinical trial	Homo sapiens							https://github.com/vaccineontology/VO/issues/426			Justin Song|Penny Pan|Jie Zheng|Oliver He
390	92	VO:0007389	IDH1R132H Mutation-targeting IDH1 Peptide Vaccine		brain cancer	brain cancer vacine	VO:0005428	Gene name: IDH1	3417	Clinical trial	Homo sapiens							https://github.com/vaccineontology/VO/issues/458			Justin Song|Penny Pan|Jie Zheng|Oliver He
391	93	VO:0007390	IDH1R132H-Specific Peptide Vaccine PEPIDH1M		brain cancer	brain cancer vacine	VO:0005428	Gene name: IDH1	3417	Clinical trial	Homo sapiens	A peptide vaccine consisting of a peptide derived from isocitrate dehydrogenase 1 (IDH1) containing the point mutation R132H (IDH1R132H), with potential antineoplastic activity. Intradermal vaccination with the IDH1R132H-specific peptide vaccine PEPIDH1M may stimulate the host immune system to mount a cytotoxic T lymphocyte (CTL) response against tumor cells that express the IDH1R132H protein. Th…						https://github.com/vaccineontology/VO/issues/459			Justin Song|Penny Pan|Jie Zheng|Oliver He
392	127	VO:0007391	Malignant Glioma Tumor Lysate-Pulsed Autologous Dendritic Cell Vaccine		brain cancer	brain cancer vacine	VO:0005428	Gene name: MAGEA1|Gene name: gp100	4100|6490			A cell-based cancer vaccine composed of autologous dendritic cells (DCs) pulsed with lysates from malignant glioma cells with potential immunostimulatory and antineoplastic activities. Upon administration, malignant glioma tumor lysate-pulsed autologous dendritic cell vaccine exposes the immune system to undefined malignant glioma tumor-associated antigens (TAAs), which may result in anti-tumoral…						https://github.com/vaccineontology/VO/issues/494			Justin Song|Penny Pan|Jie Zheng|Oliver He
393	5	VO:0007392	EGFRvIII Peptide Vaccine		Brain Cancer	brain cancer vacine	VO:0005428	Gene name: EGFR	1100818972	Clinical trial	Homo sapiens	An antineoplastic vaccine directed against a peptide found in the epidermal growth factor receptor class III variant (EGFRvIII), a constitutively activated mutant of the wild-type tyrosine kinase. This protein variant is present in a substantial proportion of malignant gliomas and other human cancers.						https://github.com/vaccineontology/VO/issues/64			Justin Song|Penny Pan|Jie Zheng|Oliver He
394	11	VO:0007393	Fas-Chimera Transgene-expressing Endothelial Tumor Cell-targeting Adenovector VB-111		brain cancer:glioblastoma	brain cancer vacine	VO:0005428			Clinical trial	Homo sapiens							https://github.com/vaccineontology/VO/issues/127			Justin Song|Penny Pan|Jie Zheng|Oliver He
395	91	VO:0007394	ICT-121 Dendritic Cell Vaccine		brain cancer:Glioblastoma Multiforme	brain cancer vacine	VO:0005428	Gene name: PROM1	8842	Clinical trial	Homo sapiens	A cell-based cancer vaccine composed of autologous dendritic cells (DCs) pulsed with purified peptides derived from the tumor-associated antigen (TAA) CD133, with potential immunostimulatory and antineoplastic activities. Upon leukapheresis, monocytes are differentiated into DCs and are mixed with the CD133 peptides. Upon intradermal re-administration of the ICT-121 DC vaccine, the DCs present th…						https://github.com/vaccineontology/VO/issues/457			Justin Song|Penny Pan|Jie Zheng|Oliver He
396	25	VO:0007395	Globo-H-GM2-Lewis-y-MUC1-32(aa)-sTn(c)-TF(c)-Tn(c)-KLH Conjugate Vaccine		Breast cancer	Breast Cancer Vaccine	VO:0005484	Gene name: GM2A|Gene name: MUC1	2760| 4582	Clinical trial	Homo sapiens	A multivalent vaccine comprised of the epitope antigens of Globo H hexasaccharide 1 (Globo H), GM2 ganglioside, Lewis-Y, MUC1-32-mer, TF(c), and Tn(c) conjugated with keyhole limpet hemocyanin, with potential antineoplastic activity. The antigens included in this vaccine are associated various cancer cells. Vaccination with this multivalent vaccine may induce production of IgG and IgM antibodies …						https://github.com/vaccineontology/VO/issues/174			Justin Song|Penny Pan|Jie Zheng|Oliver He
397	50	VO:0007396	HER2-pulsed Autologous Type-1 Polarized Dendritic Cell Vaccine		breast cancer	Breast Cancer Vaccine	VO:0005484	Gene name: ERBB2	2064	Clinical trial	Homo sapiens	A dendritic cell (DC)-based cancer vaccine composed of autologous, type-1 polarized dendritic cells (DCs) pulsed with human leukocyte antigen (HLA)-A2-restricted HER-2-derived peptides, with potential immunomodulatory and antineoplastic activities. Autologous DCs were treated with GM-CSF, interleukin-4, interferon-gamma and bacterial lipopolysaccharide (LPS), a toll-like receptor type 4 agonist, …						https://github.com/vaccineontology/VO/issues/306			Justin Song|Penny Pan|Jie Zheng|Oliver He
398	81	VO:0007397	hTERT/Survivin/CMV Multipeptide Vaccine		Breast Cancer	Breast Cancer Vaccine	VO:0005484	Gene name: XBP1|Gene name: CSH1	7494|1442	Clinical trial	Homo sapiens							https://github.com/vaccineontology/VO/issues/447			Justin Song|Penny Pan|Jie Zheng|Oliver He
399	128	VO:0007398	Mammaglobin-A DNA Vaccine		Breast Cancer	Breast Cancer Vaccine	VO:0005484	Gene name: CEACAM1|Gene name: MUC1	634|4582			A cancer vaccine containing a plasmid encoding the mammaglobin-A gene with potential immunostimulating and antineoplastic activities. Upon administration, mammaglobin-A DNA vaccine may induce both humoral and cytotoxic T lymphocyte (CTL) immune responses against tumor cells that express mammaglobin-A, which may result in decreased tumor growth. The 10 kiloDalton (kD) glycoprotein mammglobin-A is …						https://github.com/vaccineontology/VO/issues/495			Justin Song|Penny Pan|Jie Zheng|Oliver He
400	160	VO:0007399	Modified Vaccinia Ankara (Bavarian Nordic)-HER2 Vaccine		Breast Cancer	Breast Cancer Vaccine	VO:0005484	Gene name: MLANA-Dupli|Gene name: ERBB2	2315|2064			A cancer vaccine consisting of a proprietary, recombinant modified vaccinia Ankara (MVA) viral vector encoding an epitope of human epidermal growth factor receptor 2 (HER2) with potential antineoplastic activity. Upon administration, modified vaccinia Ankara (Bavarian Nordic)-HER2 vaccine may stimulate the host immune system to mount humoral and cytotoxic T lymphocyte responses against HER2-expre…						https://github.com/vaccineontology/VO/issues/530			Justin Song|Penny Pan|Jie Zheng|Oliver He
401	26	VO:0004400	Glypican-3-derived peptide vaccine for human hepatocellular carcinoma		cancer	cancer vaccine	VO:0000177			Clinical trial	Homo sapiens	An autologous dendritic cell vaccine with potential immunostimulatory activity. Dendritic cells harvested from a prostate cancer patient are transfected with the mRNA encoding for prostate specific antigen (PSA), a tumor marker secreted by prostatic epithelial and ductal cells. When reintroduced back to the patient, these PSA RNA pulsed autologous dendritic cells may elicit a cytotoxic T-cell (CT…				3643	VIOLIN: https://violinet.org/canvaxkb/vaccine_detail.php?c_vaccine_id=3643	https://github.com/vaccineontology/VO/issues/175			Justin Song|Penny Pan|Jie Zheng|Oliver He
402	2	VO:0007401	E1M(184V) Peptide Vaccine		cancer	cancer vaccine	VO:0000177			Clinical trial	Homo sapiens	A proprietary lipid emulsion containing five vaccines: diphtheria, pertussis, tetanus (DPT), Bacille Calmette-Guerin (BCG), measles, Serratia marcescens and pneumococcal, with potential immunostimulating activity. Subcutaneous administration of the DPT/BCG/measles/Serratia/pneumococcus vaccine activates the immune system and may both abrogate tumor-induced immune tolerance and induce an antitumor…						https://github.com/vaccineontology/VO/issues/51			Justin Song|Penny Pan|Jie Zheng|Oliver He
403	77	VO:0007402	hTERT mRNA/Survivin Peptide-double-loaded Autologous Dendritic Cell Vaccine		cancer vaccine	cancer vaccine	VO:0000177	Gene name: TERT	7015	Clinical trial	Homo sapiens	A cancer vaccine containing autologous dendritic cells (DCs) that are pulsed with mRNA encoding human telomerase reverse transcriptase (hTERT) and survivin peptide, with potential immunostimulatory and antineoplastic activities. Upon administration, hTERT mRNA/survivin peptide-double-loaded autologous dendritic cell vaccine may elicit an immune response against cancer cells expressing hTERT and s…						https://github.com/vaccineontology/VO/issues/440			Justin Song|Penny Pan|Jie Zheng|Oliver He
404	78	VO:0007403	hTERT Multipeptide/Montanide ISA-51 VG/Imiquimod Vaccine GX 301		cancer vaccine	cancer vaccine	VO:0000177	Gene name: TERT	7015	Clinical trial	Homo sapiens	A therapeutic cancer vaccine consisting of four epitopes derived from the human telomerase reverse transcriptase (hTERT), the catalytic subunit of human telomerase, including hTERT (540-548) acetate, hTERT (611-626) acetate, hTERT (672-686) acetate and hTERT (766-780) acetate, emulsified individually in the adjuvant montanide ISA-51 VG and administered with the immune response modifier (IRM) imiq…						https://github.com/vaccineontology/VO/issues/441			Justin Song|Penny Pan|Jie Zheng|Oliver He
405	79	VO:0007404	hTERT Vaccine V934/V935		cancer vaccine	cancer vaccine	VO:0000177	Gene name: TERT	7015	Clinical trial	Homo sapiens							https://github.com/vaccineontology/VO/issues/445			Justin Song|Penny Pan|Jie Zheng|Oliver He
406	99	VO:0007405	Inactivated Vaccinia Virus Vaccine		cancer vaccine	cancer vaccine	VO:0000177			Clinical trial	Homo sapiens	A poxvirus made non-infectious by ultraviolet light or other inactivation methods in order to reduce its pathogenicity. In cancer gene therapy, inactivated vaccinia virus may be used as a vector to express a protein that kills tumor cells or elicits specific anti-tumor immunity. In a cancer vaccine application, tumor cells taken from the host may be adsorbed with inactivated vaccinia virus and re…						https://github.com/vaccineontology/VO/issues/465			Justin Song|Penny Pan|Jie Zheng|Oliver He
407	100	VO:0007406	Inalimarev		cancer vaccine	cancer vaccine	VO:0000177	Gene name: CEACAM5|Gene name: MUC1	1048|4582	Clinical trial	Homo sapiens	A cancer vaccine comprised of a recombinant vaccinia viral vector encoding the carcinoembryonic antigen (CEA), MUC-1 (mucin-1), a transmembrane glycoprotein secreted by glandular tissues, and TRICOM, comprised of the three co-stimulatory molecule transgenes B7-1, ICAM-1 and LFA-3. Upon administration, inalimarev may enhance CEA and MUC-1 presentation to antigen presenting cells (APC) and may acti…						https://github.com/vaccineontology/VO/issues/466			Justin Song|Penny Pan|Jie Zheng|Oliver He
408	106	VO:0007407	ive-attenuated Double-deleted Listeria monocytogenes Bacteria JNJ-64041809 Vaccine		cancer vaccine	cancer vaccine	VO:0000177			Clinical trial	Homo sapiens	A proprietary, live-attenuated, double-deleted (LADD) strain of the Gram-positive bacterium Listeria monocytogenes (Lm) encoding multiple, as of yet undisclosed, tumor-associated antigens (TAAs), with potential immunostimulatory and antineoplastic activities. Upon intravenous administration, live-attenuated double-deleted Listeria monocytogenes bacteria JNJ-64041809 is taken up by antigen-present…						https://github.com/vaccineontology/VO/issues/472			Justin Song|Penny Pan|Jie Zheng|Oliver He
409	107	VO:0007408	KLH-FITC Vaccine		cancer vaccine	cancer vaccine	VO:0000177			Clinical trial	Homo sapiens	A conjugate consisting of keyhole-limpet hemocyanin (KLH) and fluorescein isothiocyanate (FITC) with potential immunostimulating activity. Vaccination with KLH-FITC may elicit an immune response against fluorescein and the production of anti-fluorescein IgG antibodies. KLH, a natural protein isolated from the marine mollusk keyhole limpet, is an immunostimulant carrier protein.						https://github.com/vaccineontology/VO/issues/473			Justin Song|Penny Pan|Jie Zheng|Oliver He
410	109	VO:0007409	Lapuleucel-T Vaccine		cancer vaccine	cancer vaccine	VO:0000177	Gene name: ERBB2	2064	Clinical trial	Homo sapiens	A cell-based vaccine targets tumors expressing the HER2/neu marker. HER-2/neu is a growth factor receptor, and its overexpression has been associated with a number of cancers including breast, ovarian, colon and lung cancers. APC8024 comprise of autologous antigen-presenting peripheral blood mononuclear cells (APCs) that have been exposed to HER2/neu protein and can be administered to the patient…						https://github.com/vaccineontology/VO/issues/475			Justin Song|Penny Pan|Jie Zheng|Oliver He
411	155	VO:0007410	Mesothelioma Tumor Lysate-Pulsed Autologous Dendritic Cell Vaccine		cancer vaccine	cancer vaccine	VO:0000177	Gene name: CCR5	1234			A cell-based cancer vaccine consisting of autologous dendritic cells (DCs) pulsed with mesothelioma tumor lysate with potential immunostimulating and antineoplastic activities. Upon administration, mesothelioma tumor lysate-pulsed autologous dendritic cell vaccine may stimulate the host immune system to mount a specific cytotoxic T lymphocyte (CTL) response against mesothelioma tumor cells, resul…						https://github.com/vaccineontology/VO/issues/525			Justin Song|Penny Pan|Jie Zheng|Oliver He
412	156	VO:0007411	Methanol Extraction Residue of BCG		cancer vaccine	cancer vaccine	VO:0000177					A cell wall fraction of bacillus Calmette-Guerin (BCG) obtained by menthol extraction with immunomodulating properties and potential use in cancer immunotherapy.						https://github.com/vaccineontology/VO/issues/526			Justin Song|Penny Pan|Jie Zheng|Oliver He
413	159	VO:0007412	Mimotope-P10s-PADRE Peptide Vaccine		cancer vaccine	cancer vaccine	VO:0000177	Gene name: P10										https://github.com/vaccineontology/VO/issues/529			Justin Song|Penny Pan|Jie Zheng|Oliver He
414	162	VO:0007413	Monoclonal Antibody 11D10 Anti-Idiotype Vaccine		cancer vaccine	cancer vaccine	VO:0000177	Gene name: MFGE8	4240			A vaccine consisting of a monoclonal antibody (MoAb) directed against an idiotype that mimics a human milk fat globule (HMFG) membrane epitope. Vaccination with monoclonal antibody 11D10 anti-idiotype vaccine induces anti-anti-idiotype antibodies (Ab3) that may react with breast cancer cell lines expressing the HMFG membrane epitope.						https://github.com/vaccineontology/VO/issues/533			Justin Song|Penny Pan|Jie Zheng|Oliver He
415	163	VO:0007414	Monoclonal Antibody 3H1 Anti-Idiotype Vaccine		cancer vaccine	cancer vaccine	VO:0000177	Gene name: CEACAM5	1048			A recombinant monoclonal antibody in which the heavy and light chain variable domains mimic a specific epitope of the tumor-associated protein carcinoembryonic antigen (CEA). This agent is used as a cancer vaccine against tumors that express CEA.						https://github.com/vaccineontology/VO/issues/534			Justin Song|Penny Pan|Jie Zheng|Oliver He
416	165	VO:0007415	Monoclonal Antibody A1G4 Anti-Idiotype Vaccine		cancer vaccine	cancer vaccine	VO:0000177	Gene name: B4GALNT1	2583			An anti-idiotypic (anti-Id) rat monoclonal antibody (MoAb) that mimics the disialoganglioside GD2, a cancer-associated antigen present on melanoma, small cell lung cancer, sarcoma, neuroblastoma, and other malignancies. GD2 is a highly expressed glycosphingolipid by melanoma and other neuroectodermal tumors with only minimal expression on normal tissues. Vaccination with anti-Id A1G4 MoAb may eli…						https://github.com/vaccineontology/VO/issues/536			Justin Song|Penny Pan|Jie Zheng|Oliver He
417	166	VO:0007416	Monoclonal Antibody GD2 Anti-Idiotype Vaccine		cancer vaccine	cancer vaccine	VO:0000177	Gene name: ST8SIA1	6489			An anti-idiotypic (anti-Id) rat monoclonal antibody (MoAb) that mimics the disialoganglioside GD2, a cancer-associated antigen present on melanoma, small cell lung cancer, sarcoma, neuroblastoma, and other malignancies. GD2 is a highly expressed glycosphingolipid by melanoma and other neuroectodermal tumors with only minimal expression on normal tissues. Vaccination with anti-Id A1G4 MoAb may eli…						https://github.com/vaccineontology/VO/issues/537			Justin Song|Penny Pan|Jie Zheng|Oliver He
418	167	VO:0007417	Montanide ISA-51/Survivin Peptide Vaccine		cancer vaccine	cancer vaccine	VO:0000177											https://github.com/vaccineontology/VO/issues/538			Justin Song|Penny Pan|Jie Zheng|Oliver He
419	173	VO:0007418	MSCV-MGMT(P140K) Vaccine		cancer vaccine	cancer vaccine	VO:0000177	Gene name: MGMT	4255									https://github.com/vaccineontology/VO/issues/544			Justin Song|Penny Pan|Jie Zheng|Oliver He
420	174	VO:0007419	MUC-1 Peptide Vaccine		cancer vaccine	cancer vaccine	VO:0000177	Gene name: MUC1	4582			A cancer vaccine comprised of a synthetic peptide derived from the mucin 1 (MUC1) antigen with potential antineoplastic activity. Upon administration, MUC1 peptide vaccine may stimulate the host immune system to mount a cytotoxic T lymphocyte (CTL) response against tumor cells positive for the MUC1 antigen, resulting in decreased tumor growth. Overexpressed on many tumor cells, MUC1 antigen, a ma…						https://github.com/vaccineontology/VO/issues/545			Justin Song|Penny Pan|Jie Zheng|Oliver He
421	176	VO:0007420	MUC-2-KLH Vaccine		cancer vaccine	cancer vaccine	VO:0000177	Gene name: MUC2	4583			A peptide vaccine containing human mucin 2 (MUC2) protein conjugated with keyhole limpet hemocyanin (KLH), with potential antineoplastic activity. MUC2, a secretory or gel forming glycoprotein expressed predominantly in goblet cells of the gastrointestinal and respiratory tracts, is overexpressed as an aberrant or deglycosylated form in various tumors such as gastric carcinomas and some hormone-r…						https://github.com/vaccineontology/VO/issues/547			Justin Song|Penny Pan|Jie Zheng|Oliver He
422	177	VO:0007421	MUC1 Antigen/SB AS-2 Vaccine		cancer vaccine	cancer vaccine	VO:0000177	Gene name: MUC1	4582									https://github.com/vaccineontology/VO/issues/548			Justin Song|Penny Pan|Jie Zheng|Oliver He
423	178	VO:0007422	MUC1-KLH Conjugate Vaccine		cancer vaccine	cancer vaccine	VO:0000177	Gene name: MUC1	4582			A peptide vaccine, containing human tumor-associated epithelial mucin (MUC1) conjugated with keyhole limpet hemocyanin (KLH), with potential antineoplastic activity. Vaccination with MUC1-KLH conjugate vaccine may stimulate humoral and cytotoxic T-lymphocyte (CTL) responses against tumor cells expressing the MUC1 antigen. In this vaccine, MUC1 antigen is conjugated with KLH, an immunostimulant an…						https://github.com/vaccineontology/VO/issues/549			Justin Song|Penny Pan|Jie Zheng|Oliver He
424	179	VO:0007423	MUC1-KLH Vaccine/QS21		cancer vaccine	cancer vaccine	VO:0000177	Gene name: MUC1	4582			A peptide vaccine containing the human tumor-associated antigen epithelial mucin (MUC1 antigen) conjugated with keyhole limpet hemocyanin (KLH) and combined with the nonspecific immunoadjuvant QS21, with potential antineoplastic activity. MUC1 antigen is linked with KLH, an immunostimulant and a hapten carrier, in order to enhance immune recognition; the co-administration of saponin-derived QS21 …						https://github.com/vaccineontology/VO/issues/550			Justin Song|Penny Pan|Jie Zheng|Oliver He
425	180	VO:0007424	MUC1-targeted Peptide GO-203-2C Vaccine		cancer vaccine	cancer vaccine	VO:0000177	Gene name: MUC1	4582									https://github.com/vaccineontology/VO/issues/551			Justin Song|Penny Pan|Jie Zheng|Oliver He
426	181	VO:0007425	Multi-epitope Folate Receptor Alpha Peptide Vaccine		cancer vaccine	cancer vaccine	VO:0000177	Gene name: FOLR1	2348									https://github.com/vaccineontology/VO/issues/552			Justin Song|Penny Pan|Jie Zheng|Oliver He
427	184	VO:0007426	Multipeptide Vaccine S-588210		cancer vaccine	cancer vaccine	VO:0000177	Gene name: LY6K |Gene name: IGF2BP3	54742|10643			A cancer vaccine composed of a combination of the injectable formulations S-488210, which contains the three HLA-A*02:01-restricted peptides up-regulated lung cancer 10 (lymphocyte antigen 6K; LY6K; URLC10), cell division cycle-associated protein 1 (kinetochore protein Nuf2; NUF2; CDCA1) and insulin-like growth factor 2 mRNA-binding protein 3 (IGF2BP3; KOC1) and S-488211, which contains the two H…						https://github.com/vaccineontology/VO/issues/556			Justin Song|Penny Pan|Jie Zheng|Oliver He
428	187	VO:0007427	Mutant p53 Peptide Pulsed Dendritic Cell Vaccine		cancer vaccine	cancer vaccine	VO:0000177					A cancer vaccine consisting of autologous dendritic cells which have been pulsed with a mutant p53 peptide. Vaccination with mutant p53 peptide pulsed dendritic cells may stimulate the host immune system to mount a cytotoxic T lymphocyte (CTL) response against tumor cells expressing mutant p53, resulting in tumor cell lysis. Many tumor cells overexpress mutant p53 proteins, resulting in the loss …						https://github.com/vaccineontology/VO/issues/559			Justin Song|Penny Pan|Jie Zheng|Oliver He
429	190	VO:0007428	MVA-MUC1-IL2 Vaccine		cancer vaccine	cancer vaccine	VO:0000177	Gene name: MUC1	4582			A bivalent cancer vaccine comprised of a modified vaccinia virus Ankara (MVA) strain encoding human mucin 1 (MUC1) and interleukin-2 (IL-2) with potential immunostimulating and antineoplastic activities. Originally developed for the eradication of smallpox, MVA is a highly attenuated and replication-defective strain incapable of virion assembly and exerts potent immunostimulatory activity against…						https://github.com/vaccineontology/VO/issues/564			Justin Song|Penny Pan|Jie Zheng|Oliver He
430	192	VO:0007429	MVF-HER-2(597-626)/MVF-HER-2 (266-296) Peptide Vaccine		cancer vaccine	cancer vaccine	VO:0000177	Gene name: ERBB2	2064			A combination peptide vaccine of 2 chimeric peptides of the promiscuous T cell epitope derived from measles virus fusion protein (MVF; amino acid residues 288-302) co-synthesized with B-cell epitopes derived from the HER-2/neu a.a. 597-626 and HER-2/neu a.a. 266-296, with potential antineoplastic activity. Vaccination with MVF-HER-2(597-626)/MVF-HER-2(266-296) peptide vaccine may be capable of in…						https://github.com/vaccineontology/VO/issues/566			Justin Song|Penny Pan|Jie Zheng|Oliver He
431	84	VO:0007430	Human Papilloma Virus L1 Virus-Like Particle V504 Vaccine		Cervical Cancer	cervical cancer vaccine	VO:0005488			Clinical trial	Homo sapiens	A vaccine formulation consisting of several types of human papillomavirus (HPV)-derived noninfectious virus-like particles (VLPs) with potential immunoprophylactic activity. Upon administration, HPV L1 VLP vaccine V504 may generate humoral immunity against various HPV L. major capsid proteins, thereby preventing cervical infection upon exposure to the associated HPV types. VLPs are composed of se…						https://github.com/vaccineontology/VO/issues/450			Justin Song|Penny Pan|Jie Zheng|Oliver He
432	112	VO:0007431	Liposomal HPV-16 E6/E7 Multipeptide Vaccine PDS0101		cervical cancer,Oropharyngeal Carcinoma	cancer vaccine	VO:0000177	Gene name: HPV6 E6|Gene name: E7	2829163|1489079	Clinical trial	Homo sapiens							https://github.com/vaccineontology/VO/issues/478			Justin Song|Penny Pan|Jie Zheng|Oliver He
433	161	VO:0007432	Monoclonal Antibody 105AD7 Anti-idiotype Vaccine		Colorectal Cancer, osteosarcoma	cancer vaccine	VO:0000177	Gene name: CD55	1604			A cancer vaccine consisting of a humanized monoclonal antibody that mimics a tumor-associated antigen 791Tgp72 (also known as CD55). Vaccination with this agent may stimulate a host cytotoxic T-cell response against tumor cells expressing CD55, resulting in tumor cell lysis.						https://github.com/vaccineontology/VO/issues/532			Justin Song|Penny Pan|Jie Zheng|Oliver He
434	119	VO:0007433	LY6K/VEGFR1/VEGFR2 Multipeptide Vaccine		Esophageal Cancer	esophageal cancer vaccine	VO:0005496	Gene name: LY6K|Gene name: VEGFA	54742|7422	Clinical trial	Homo sapiens	A multipeptide vaccine consisting of peptides derived from lymphocyte antigen 6 complex locus K (LY6K) and type I and II vascular endothelial growth factor receptors (VEGFRs) with potential antineoplastic activity. Upon administration, LY6K/VEGFR1/VEGFR2 multipeptide vaccine may elicit an antitumor cytotoxic T-lymphocyte (CTL) immune response against LY6K-expressing tumor cells and/or VEGFR-expre…						https://github.com/vaccineontology/VO/issues/486			Justin Song|Penny Pan|Jie Zheng|Oliver He
435	23	VO:0007434	Globo H-DT Vaccine OBI-833		Esophageal Cancer, Lung Cancer, Gastric Cancer, Breast Cancer,Colorectal Cancer	cancer vaccine	VO:0000177	Gene name: tox1	11716682	Clinical trial	Homo sapiens	A carbohydrate-based vaccine comprised of the Globo H hexasaccharide 1 (Globo H) antigen conjugated to DT-CRM197, a non-toxic, mutated form of diphtheria toxin (DT), with potential immunostimulating and antineoplastic activities. Upon administration of Globo H-DT vaccine OBI-833, the carbohydrate antigen Globo H may stimulate a cytotoxic T-lymphocyte (CTL) response against Globo H-expressing tumo…						https://github.com/vaccineontology/VO/issues/172			Justin Song|Penny Pan|Jie Zheng|Oliver He
436	4	VO:0007435	EF-2 Peptide Vaccine		Ewing's sarcoma or primitive neuroectodermal tumors (PNET)	cancer vaccine	VO:0000177	Gene name: CD22	297374825	Clinical trial	Homo sapiens	A synthetic peptide derived from the protein ESW/FLI1 type 2 with potential use in cancer immunotherapy. EWS/FLI1 is a fusion protein frequently found in patients with Ewing's sarcoma or primitive neuroectodermal tumors (PNET). Vaccination with EF-2 peptide may stimulate the host immune response to elicit a cytotoxic T-cell response against tumor cells that express this EWS/FL1 type 2 fusion prot…	https://pubmed.ncbi.nlm.nih.gov/2753158/	PubMed:/2753158				https://github.com/vaccineontology/VO/issues/63			Justin Song|Penny Pan|Jie Zheng|Oliver He
437	182	VO:0007436	Multi-glioblastoma-peptide-targeting Autologous Dendritic Cell Vaccine ICT-107		Glioblastoma	cancer vaccine	VO:0000177	Gene name: MAGEA1|Gene name: gp100	4100|6490			A cell-based cancer vaccine composed of autologous dendritic cells (DCs) pulsed with six synthetic glioblastoma (GBM) peptides: absent in melanoma 2 (AIM-2), melanoma-associated antigen 1 (MAGE-1), tyrosinase-related protein 2 (TRP-2), glycoprotein 100 (gp100), epidermal growth factor receptor 2 (HER-2), interleukin-13 receptor subunit alpha-2 (IL-13Ra2), with potential immunostimulatory and anti…						https://github.com/vaccineontology/VO/issues/554			Justin Song|Penny Pan|Jie Zheng|Oliver He
438	64	VO:0007437	HLA-Matched Donor Mononuclear Cell-Enriched Leukocytes Apocell vaccine		GVHD	cancer vaccine	VO:0000177	Gene name: PAEP	5047	Clinical trial	Homo sapiens	A preparation of allogeneic HLA-matched leukocytes treated with a derivative of placental protein 14 (PP14) with potential immunomodulating activity. PP14 derivative-treated HLA-matched donor mononuclear cell-enriched leukocytes contain at least fifty-five percent early-apoptotic T cells; after infusion and when processed by recipient dendritic cells, early-apoptotic T cells may help induce a dec…						https://github.com/vaccineontology/VO/issues/427			Justin Song|Penny Pan|Jie Zheng|Oliver He
439	95	VO:0007438	IL-12-expressing Mesenchymal Stem Cell Vaccine GX-051		Head and Neck Cancer	head and neck cancer vaccine	VO:0005497			Clinical trial	Homo sapiens	Human mesenchymal stem cells (MSCs) transduced with a retroviral vector encoding a modified form of the cytokine interleukin-12 (IL-12), with potential immunomodulating and antineoplastic activities. Upon intratumoral administration, IL-12-expressing MSC vaccine GX-051 secretes IL-12. IL-12 activates the immune system by both promoting the secretion of interferon-gamma, which activates natural ki…						https://github.com/vaccineontology/VO/issues/461			Justin Song|Penny Pan|Jie Zheng|Oliver He
440	158	VO:0007439	MiHA-loaded PD-L1/L2-silenced Dendritic Cell Vaccine		Hematological Malignancies	cancer vaccine	VO:0000177	Gene name: PDCD1	5133			A dendritic cell (DC)-based vaccine composed of program death ligands 1 and 2 (PDL1/L2)-silenced DCs and loaded with the recipient's minor histocompatibility antigens (MiHA), with potential use for graft-versus-tumor (GVT) induction following allogeneic stem cell transplantation (allo-SCT). Donor DCs are electroporated ex vivo with MiHA mRNA and small interfering RNAs (siRNAs) designed to silence…						https://github.com/vaccineontology/VO/issues/528			Justin Song|Penny Pan|Jie Zheng|Oliver He
441	48	VO:0007440	HCV DNA Vaccine INO-8000		hepatocellular carcinoma	hepatocellular carcinoma vaccine	VO:0005499	Gene name: KRAS	3845	Clinical trial	Homo sapiens	A multi-antigen DNA vaccine consisting of plasmids encoding the hepatitis C virus (HCV) nonstructural proteins 3 (NS3), 4A (NS4A), 4B (NS4B) and 5A (NS5A), with potential immunomodulating and cancer preventive activities. Administered via intramuscular injection followed by electroporation, cells transfected with the HCV DNA vaccine INO-8000 express the encoded HCV proteins, which may elicit a cy…						https://github.com/vaccineontology/VO/issues/304			Justin Song|Penny Pan|Jie Zheng|Oliver He
442	189	VO:0007441	MVA-FCU1 TG4023 Vaccine		Hepatocellular Carcinoma	hepatocellular carcinoma vaccine	VO:0005499					A cancer vaccine comprised of a recombinant modified vaccinia Ankara (MVA) viral vector encoding the suicide gene FCU1 with potential antineoplastic activity. FCU1 is a bifunctional yeast cytosine deaminase (CD) / uracil phosphoribosyltransferase (UPRT) fusion gene. Upon intratumoral administration, MVA-FCU1TG4023 enters tumor cells where FCU1 is expressed. Subsequently, the noncytotoxic prodrug …						https://github.com/vaccineontology/VO/issues/563			Justin Song|Penny Pan|Jie Zheng|Oliver He
443	52	VO:0007442	HIVgP160 Vaccine		HIV	cancer vaccine	VO:0000177	Gene name: env	155971	Clinical trial	Homo sapiens	A synthetic HIV vaccine based on a recombinant canary pox virus vector expressing the human immunodeficiency virus (HIV) glycoprotein gp160. HIVgP160 vaccine has been used to generate in vivo primary T lymphocyte response against HIV antigens.						https://github.com/vaccineontology/VO/issues/308			Justin Song|Penny Pan|Jie Zheng|Oliver He
444	66	VO:0007443	HPV 16 E6 (18-26) Peptide vaccine		HPV associated cancer	cancer vaccine	VO:0000177	Gene name: E6	1489078	Clinical trial	Homo sapiens	A peptide derived from the oncogenic human papillomavirus (HPV) early gene product E6. The HPV 16 transforming protein E6 is expressed in precancerous and malignant cervical lesions and has a high affinity for the most common human lymphocyte antigen (HLA), HLA-A2. Immunogenic peptides from the HPV 16 E6 may be used to trigger a T-cell-mediated immune response to HPV.						https://github.com/vaccineontology/VO/issues/429			Justin Song|Penny Pan|Jie Zheng|Oliver He
445	68	VO:0007444	HPV 16 E7:86-93 Peptide Vaccine		HPV associated cancer	cancer vaccine	VO:0000177	Gene name: E7	1489079	Clinical trial	Homo sapiens	A synthetic peptide vaccine consisting of amino acids 86 through 93 (TLGIVCPI) of the viral oncoprotein human papillomavirus (HPV) 16 E7. Vaccination with HPV-16 E7:86-93 peptide, which binds to HLA-A* 0201 molecule, may stimulate the host immune system to mount a cytotoxic T-lymphocyte (CTL) response against tumor cells positive for HPV-16 E7.						https://github.com/vaccineontology/VO/issues/431			Justin Song|Penny Pan|Jie Zheng|Oliver He
446	69	VO:0007445	HPV 16 L1-VLP vaccine		HPV associated cancer	cancer vaccine	VO:0000177	Gene name: L1	25479185	Clinical trial	Homo sapiens	A vaccine consisting of human papillomavirus-derived noninfectious virus-like particles (VLPs), containing the L. major capsid protein. Vaccination with HPV 16 L1-VLP results in increases in T cell-proliferative response to HPV 16 L1-VLP, as well as significant increases in cytokine (interferon-gamma, interleukin-5 and -10) responses to L1 VLP. This agent may reduce the incidence of persistent HP…						https://github.com/vaccineontology/VO/issues/432			Justin Song|Penny Pan|Jie Zheng|Oliver He
447	70	VO:0007446	HPV 18 E6:13-21 Peptide vaccine		HPV associated cancer	cancer vaccine	VO:0000177			Clinical trial	Homo sapiens	A synthetic peptide vaccine consisting of amino acids 13 through 21 of the viral oncoprotein human papillomavirus (HPV) 18 E6. The HPV 18E6 peptide cross-reacts immunologically with both HPV type 16 and HPV type 18, the most common HPV types involved in cervical cancer. Vaccination with HPV-18 E6:13-21 peptide may stimulate the host immune system to mount a cytotoxic T-lymphocyte (CTL) response a…						https://github.com/vaccineontology/VO/issues/433			Justin Song|Penny Pan|Jie Zheng|Oliver He
448	71	VO:0007447	HPV 18 L1-VLP vaccine		HPV associated cancer	cancer vaccine	VO:0000177			Clinical trial	Homo sapiens	Noninfectious, synthetic, virus-like particles (VLP) containing the major viral capsid protein, L1, of the human papillomavirus type 18 with potential immunoprotective activity. Vaccination with HPV 18 L1-VLP may stimulate the host immune system to mount cytotoxic T lymphocyte (CTL) response against cells positive for HPV 18, thereby preventing cervical infection upon exposure to HPV type 18.						https://github.com/vaccineontology/VO/issues/434			Justin Song|Penny Pan|Jie Zheng|Oliver He
449	72	VO:0007448	HPV DNA Plasmids Therapeutic Vaccine VGX-3100		HPV associated cancer	cancer vaccine	VO:0000177	Gene name: E6|Gene name: E7	1489078|1489079	Clinical trial	Homo sapiens	A DNA vaccine consisting of plasmids encoding the E6 and E7 genes of human papilloma virus (HPV) subtypes 16 and 18, respectively, with potential immunostimulating and antineoplastic activities. Administered via intramuscular electroporation, HPV DNA plasmids therapeutic vaccine VGX-3100 expresses E6 and E7 proteins, which may elicit a cytotoxic T-lymphocyte (CTL) response against cervical cancer…						https://github.com/vaccineontology/VO/issues/435			Justin Song|Penny Pan|Jie Zheng|Oliver He
450	74	VO:0007449	HPV-11 Vaccine		HPV associated cancer	cancer vaccine	VO:0000177			Clinical trial	Homo sapiens	A vaccine directed against Human Papillomavirus Type 11 that causes majority of the genital warts and anogenital cancers.						https://github.com/vaccineontology/VO/issues/437			Justin Song|Penny Pan|Jie Zheng|Oliver He
451	85	VO:0007450	Human Papillomavirus 16 E7 Peptide/Padre 965.10 Vaccine		HPV associated cancer	cancer vaccine	VO:0000177	Gene name: E7	1489079	Clinical trial	Homo sapiens	A synthetic agent derived from human papillomavirus (HPV) E7 nuclear protein which is used to produce vaccines against HPV infection and HPV-related neoplasms. HPV E7 oncogenic protein binds the retinoblastoma tumor suppressor protein, pRB, as well as a number of other cellular proteins, and serves as a transcriptional activator. This protein is important in the induction and maintenance of cellu…						https://github.com/vaccineontology/VO/issues/451			Justin Song|Penny Pan|Jie Zheng|Oliver He
452	86	VO:0007451	Human Papillomavirus 16/18 L1 Virus-Like Particle/AS04 Vaccine		HPV associated cancer	cancer vaccine	VO:0000177			Clinical trial	Homo sapiens	A recombinant, bivalent, human papillomavirus (HPV) vaccine, containing virus-like particles for HPV types 16 and 18 linked to the adjuvant ASO4, with potential immunoprotective and antineoplastic properties. Upon administration, HPV 16/18 L1 virus-like particle/ASO4 vaccine may generate humoral and cellular immunity against HPV types-16 and -18 antigens, thereby preventing cervical infection upo…						https://github.com/vaccineontology/VO/issues/452			Justin Song|Penny Pan|Jie Zheng|Oliver He
453	87	VO:0007452	Human Papillomavirus Tumor Antigen Vaccine		HPV associated cancer	cancer vaccine	VO:0000177	Gene name: E6|Gene name: E7	1489078|1489079	Clinical trial	Homo sapiens	A vaccinia viral based vaccine, encoding epitopes of E6 and E7 proteins from human papillomavirus (HPV) types 16 and 18, with immunostimulatory and antineoplastic activities. HPV types 16 and 18 account for approximately 70% of cervical cancers. Vaccination with this HPV-TA (tumor antigen) vaccine may stimulate the host immune system to mount a cytotoxic T lymphocyte (CTL) response against tumor …						https://github.com/vaccineontology/VO/issues/453			Justin Song|Penny Pan|Jie Zheng|Oliver He
454	88	VO:0007453	Human Papillomavirus Vaccine V503		HPV associated cancer	cancer vaccine	VO:0000177	Gene name: major capsid protein L1		Clinical trial	Homo sapiens	A vaccine consisting of noninfectious, recombinant virus-like particles (VLP) containing the major viral capsid protein L1 of nine strains of human papillomavirus (HPV), with potential immunoprotective activity. Vaccination with HPV V503 may stimulate the host immune system to mount a cytotoxic T lymphocyte (CTL) response against cells positive for any of these nine strains of HPV, thereby preven…						https://github.com/vaccineontology/VO/issues/454			Justin Song|Penny Pan|Jie Zheng|Oliver He
455	67	VO:0007454	HPV 16 E7:12-20 Peptide Vaccine		HPV associated cancer, melanoma	cancer vaccine	VO:0000177	Gene name: E7	1489079	Clinical trial	Homo sapiens	A peptide based vaccine consisting of amino acids 12 through 20 of the E7 gene of the Human Papilloma Virus type 16. HPV-16 E7 12-20 peptide vaccine may elicit a specific CD8 T-cell response to the E7 oncogene protein, thereby inhibiting the abrogation of p53 and pRb function and thus prevent tumorigenesis.						https://github.com/vaccineontology/VO/issues/430			Justin Song|Penny Pan|Jie Zheng|Oliver He
456	73	VO:0007455	HPV E6/E7 DNA Vaccine GX-188E		HPV associated cancer,Cervical Intraepithelial Neoplasia	cancer vaccine	VO:0000177	Gene name: E6|Gene name: E7	1489078|1489079	Clinical trial	Homo sapiens	A therapeutic DNA vaccine encoding the E6/E7 fusion protein of human papillomavirus (HPV) subtypes 16 and 18, plus the immune-enhancer, Fms-like tyrosine kinase-3 ligand (FLT3L), with potential immunostimulating and antineoplastic activities. DNA vaccine GX-188E is administered using a proprietary delivery system that electroporates the vaccine into cervical cells. Expression of the E6/E7 fusion …						https://github.com/vaccineontology/VO/issues/436			Justin Song|Penny Pan|Jie Zheng|Oliver He
457	89	VO:0007456	Human Prostate-Specific Membrane Antigen Plasmid DNA Vaccine		Kidney Cancer	renal cancer vaccine	VO:0005494	Gene name: Prostate-specific membrane antigen	2346	Clinical trial	Homo sapiens	A vaccine consisting of a plasmid DNA encoding the human prostate-specific membrane antigen (PSMA). Upon administration, expressed PSMA may stimulate a cytotoxic T cell response against tumor cells that express this antigen, resulting in tumor cell lysis.						https://github.com/vaccineontology/VO/issues/455			Justin Song|Penny Pan|Jie Zheng|Oliver He
458	169	VO:0007457	Mouse Prostate-Specific Membrane Antigen Plasmid DNA Vaccine		Kidney Cancer	renal cancer vaccine	VO:0005494					A vaccine consisting of a plasmid DNA encoding the murine prostate-specific membrane antigen (PSMA). Upon administration, expressed PSMA may stimulate a cytotoxic T cell response against tumor cells that express PSMA, resulting in tumor cell lysis						https://github.com/vaccineontology/VO/issues/540			Justin Song|Penny Pan|Jie Zheng|Oliver He
459	83	VO:0007458	Human Myeloid Progenitor Cells CLT-008 vaccine		Leukemia	leukemia vaccine	VO:0005487			Clinical trial	Homo sapiens	Early-to late-stage myeloid progenitor cells derived from adult human stem cells with potential hematopoietic activity. Upon infusion, human myeloid progenitor cells CLT-008 proliferate into mature myeloid cells, including granulocytes, macrophages, platelets, and erythrocytes. These myeloid progenitor cells die within forty-five days after a burst of hematopoiesis. This agent cannot create lymph…						https://github.com/vaccineontology/VO/issues/449			Justin Song|Penny Pan|Jie Zheng|Oliver He
460	110	VO:0007459	Leukemic Apoptotic Corpse-Pulsed Autologous Dendritic Cells Vaccine		Leukemia	leukemia vaccine	VO:0005487			Clinical trial	Homo sapiens	A cell-based cancer vaccine composed of autologous dendritic cells (DCs) pulsed with corpses of apoptotic leukemic cells, with potential immunostimulatory and antineoplastic activities. Upon vaccination, autologous dendritic cells pulsed with leukemic apoptotic corpse may activate the immune system to mount an anti-tumoral cytotoxic T-lymphocyte (CTL) response against leukemic cells expressing le…						https://github.com/vaccineontology/VO/issues/476			Justin Song|Penny Pan|Jie Zheng|Oliver He
461	183	VO:0007460	Multi-peptide CMV-Modified Vaccinia Ankara Vaccine		Leukemia, Lymphoma	cancer vaccine	VO:0000177	Gene name: UL83|Gene name: UL123	3077579|3077513									https://github.com/vaccineontology/VO/issues/555			Justin Song|Penny Pan|Jie Zheng|Oliver He
462	47	VO:0007461	GVAX Lung Cancer Vaccine		lung cancer	lung cancer vacine	VO:0005486	Gene name: GM-CSF	1437	Clinical trial	Homo sapiens	This is an autologous lung cancer vaccine consisting of patient-specific lung cancer cells genetically modified to secrete granulocyte-macrophage colony stimulating factor (GM-CSF), an immunostimulatory cytokine (NCIT_C1979). GM-CSF modulates the proliferation and differentiation of a variety of hematopoietic progenitor cells with some specificity towards stimulation of leukocyte production and m…						https://github.com/vaccineontology/VO/issues/302			Justin Song|Penny Pan|Jie Zheng|Oliver He
463	118	VO:0004437	Lung metastasis DNA vaccine pCEP4-MUC1 encoding MUC1		lung cancer	lung cancer vacine	VO:0005486	Gene name: MUC1|Gene name: Muc1	4582|17829	Clinical trial	Homo sapiens					3723	VIOLIN: https://violinet.org/canvaxkb/vaccine_detail.php?c_vaccine_id=3723	https://github.com/vaccineontology/VO/issues/485			Justin Song|Penny Pan|Jie Zheng|Oliver He
464	56	VO:0007463	HLA-A*2402-Restricted VEGFR1 Peptide Vaccine		Lung Cancer, Gastric Cancer, Colorectal Cancer, Colon Cancer, Rectal Cancer	cancer vaccine	VO:0000177	Gene name: KDR	3791	Clinical trial	Homo sapiens	A peptide vaccine consisting of the amino acids 280 through 288 of the melanoma antigen glycoprotein 100 (gp100) with potential antineoplastic activity. gp100:280-288(288V) peptide has a valine substitution at amino acid position 288 to improve immunogenicity. Vaccination with gp100:280-288(288V) peptide may stimulate the host immune system to mount a cytotoxic T lymphocyte (CTL) response against…						https://github.com/vaccineontology/VO/issues/419			Justin Song|Penny Pan|Jie Zheng|Oliver He
465	57	VO:0007464	HLA-A2402-Restricted VEGFR1/2 Multipeptide Vaccine		Lung Cancer, Gastric Cancer, Colorectal Cancer, Colon Cancer, Rectal Cancer	cancer vaccine	VO:0000177	Gene name: KDR	3791	Clinical trial	Homo sapiens	A cancer vaccine containing two HLA-A*0201-restricted peptide epitopes with potential immunostimulatory and antitumor activities. Peptide epitopes in this vaccine are derived from: vascular endothelial growth factor receptors (VEGFR) 1 and 2. Upon administration, HLA-A*0201-restricted VEGFR1-VEGFR2 multipeptide vaccine may stimulate a cytotoxic T lymphocyte (CTL) response against tumor cells expr…						https://github.com/vaccineontology/VO/issues/420			Justin Song|Penny Pan|Jie Zheng|Oliver He
466	96	VO:0007465	IL-2/Lptn Gene-Modified Allogeneic Neuroblastoma Tumor Cell Vaccine		Lung Cancer, melanoma	cancer vaccine	VO:0000177	Gene name: XCL1	6375	Clinical trial	Homo sapiens	A cancer vaccine consisting of allogeneic neuroblastoma tumor cells have been genetically modified to secrete the human cytokine interleukin-2 (IL-2) and the human chemokine lymphotactin (Lptn) with potential immunostimulating and antineoplastic activities. Upon administration, IL-2 and Lptn are secreted by the IL-2/Lptn gene-modified allogeneic neuroblastoma tumor cell vaccine, potentially enhan…						https://github.com/vaccineontology/VO/issues/462			Justin Song|Penny Pan|Jie Zheng|Oliver He
467	97	VO:0007466	Immunotherapeutic GSK1572932A		Lung Cancer, melanoma	cancer vaccine	VO:0000177	Gene name: MAGEA3	4102	Clinical trial	Homo sapiens	An immunotherapeutic containing a proprietary adjuvant system combined with a melanoma-associated antigen peptide MAGE-A3 epitope with potential immunomodulating and antineoplastic activities. Intramuscular administration with GSK1572932A may stimulate the immune system to exert both humoral and cellular immune responses against MAGE-A3-expressing tumor cells. MAGE-A3, a tumor associated antigen …						https://github.com/vaccineontology/VO/issues/463			Justin Song|Penny Pan|Jie Zheng|Oliver He
468	46	VO:0007467	GVAX Cancer Vaccine		Lung Cancer,Prostate Cancer,Pancreatic Cancer,Pancreatic Cancer	cancer vaccine	VO:0000177	Gene name: CTLA4|Gene name: KLK3	1493|354	Clinical trial	Homo sapiens	GVAX cancer vaccines are autologous cell vaccines comprised of tumor cells which have been irradiated and genetically modified to secrete granulocyte-macrophage colony stimulating factor (GM-CSF), a hormone which plays a key role in stimulating the body's immune response to vaccines.						https://github.com/vaccineontology/VO/issues/301			Justin Song|Penny Pan|Jie Zheng|Oliver He
469	104	VO:0007468	Interferon-gamma-expressing Adenovirus Vaccine ASN-002		Lymphoma	lymphoma vaccine	VO:0005427	Gene name: WHcAg	2546420	Clinical trial	Homo sapiens	A replication-defective adenoviral serotype 5 vector encoding a recombinant form of the human cytokine interferon-gamma (IFN-g), with potential antineoplastic and immunoregulatory activities. Upon intratumoral administration, the sustained expression of IFN-g by IFN-g-expressing adenovirus vaccine ASN-002 promotes a T-helper type 1 (Th1) immune response and inhibits the Th2-mediated cytokine prod…						https://github.com/vaccineontology/VO/issues/470			Justin Song|Penny Pan|Jie Zheng|Oliver He
470	105	VO:0007469	Interleukin-2 Anti-Idiotype Vaccine		Lymphoma	lymphoma vaccine	VO:0005427	Gene name: gp72	5176180	Clinical trial	Homo sapiens	A vaccine based on anti-idiotype (Id) monoclonal antibodies combined with interleukin-2 (IL-2). Anti-Id vaccines have been shown to be effective in treatment of B-cell lymphoma in animal models and in clinical trials, resulting in tumor regression; the addition of interleukin-2 (IL-2) may augment the therapeutic effect of anti-Id vaccines.						https://github.com/vaccineontology/VO/issues/471			Justin Song|Penny Pan|Jie Zheng|Oliver He
471	108	VO:0007470	KLH-Lymphoma Ig Vaccine		Lymphoma	lymphoma vaccine	VO:0005427			Clinical trial	Homo sapiens	A chimeric lymphoma vaccine generated by combining the recipient's Ig idiotype (Id) protein with keyhole limpet hemocyanin (KLH), an immune stimulant, with potential antineoplastic activity. Vaccination with KLH-Lymphoma Ig Vaccine may stimulate the host immune system to mount a cytotoxic T lymphocyte (CTL) response against lymphoma cells, resulting in decreased tumor growth.						https://github.com/vaccineontology/VO/issues/474			Justin Song|Penny Pan|Jie Zheng|Oliver He
472	120	VO:0007471	Lymphoma DNA vaccine V_V_V_-FrC		lymphoma	lymphoma vaccine	VO:0005427	Gene name: Fragment C from tetanus toxin	8132375	Clinical trial	Homo sapiens							https://github.com/vaccineontology/VO/issues/487			Justin Song|Penny Pan|Jie Zheng|Oliver He
473	101	VO:0007472	Indium In 111-Labeled Autologous Peripheral Blood Mononuclear Cells Vaccine		LymphomaSmall Intestine Cancer	cancer vaccine	VO:0000177	Gene name: CEACAM5	1048	Clinical trial	Homo sapiens	A preparation of autologous peripheral blood mononuclear cells (PBMCs) radiolabeled with indium In 111 with radioisotopic activity. Autologous PBMCs are isolated, expanded ex vivo, radiolabeled with indium In 111, and then infused back into the patient. Gamma scintigraphy may then be used to image gamma ray-emitting indium In 111 PBMCs localized in lymphoma tissue.						https://github.com/vaccineontology/VO/issues/467			Justin Song|Penny Pan|Jie Zheng|Oliver He
474	102	VO:0007473	Indium In 111-Labeled Autologous Polymorphonuclear Leukocytes Vaccine		LymphomaSmall Intestine Cancer	cancer vaccine	VO:0000177			Clinical trial	Homo sapiens	A preparation of autologous peripheral polymorphonuclear (PMNLs) radiolabeled with indium In 111 with radioisotopic activity. Autologous PMNLs are isolated, expanded ex vivo, radiolabeled with indium In 111, and then infused back into the patient. Gamma scintigraphy may then be used to image gamma ray-emitting indium In 111 PMNLs localized in lymphoma tissue.						https://github.com/vaccineontology/VO/issues/468			Justin Song|Penny Pan|Jie Zheng|Oliver He
475	8	VO:0007474	ESO-1 Reactive Autologous Peripheral Blood Lymphocyte vaccine		Malignant Neoplasm	cancer vaccine	VO:0000177	Gene name: NY-ESO-1	1485	Clinical trial	Homo sapiens	Human peripheral blood lymphocytes (PBL) isolated from a patient, exposed to the tumor-associated protein ESO-1 in vitro, and then transferred back to the same patient to target tumor cells expressing ESO-1. ESO-1 is a human self-antigen expressed by melanomas. The ESO-1 gene encodes several MHC class I- and MHC class II-restricted epitopes that may activate cytotoxic T-cell-mediated tumor destru…	https://pubmed.ncbi.nlm.nih.gov/?term=ESO-1+Reactive+Autologous+Peripheral+Blood+Lymphocyte		https://pubmed.ncbi.nlm.nih.gov/?term=ESO-1+Reactive+Autologous+Peripheral+Blood+Lymphocyte			https://github.com/vaccineontology/VO/issues/67			Justin Song|Penny Pan|Jie Zheng|Oliver He
476	14	VO:0007475	Fowlpox Virus Vaccine Vector		Melanoma	melanoma vaccine	VO:0000422	Gene name: CEACAM5|Gene name: MUC1	1048| 4582	Clinical trial	Homo sapiens	A recombinant fowlpox virus-based vaccine vector designed to express various tumor-associated peptide antigens. Strong CD8 cytotoxic T cell responses may be induced after prolonged immunization with fowlpox virus vaccines and have been associated with tumor regression. Fowlpox virus is an attractive vector because its genome is easy to manipulate and it does not multiply in human tissues.						https://github.com/vaccineontology/VO/issues/130			Justin Song|Penny Pan|Jie Zheng|Oliver He
477	19	VO:0007476	Gag:267-274 Peptide Vaccine		Melanoma	melanoma vaccine	VO:0000422	Gene name: MLANA	2315	Clinical trial	Homo sapiens	A cancer vaccine containing of a synthetic form of the renal cell carcinoma (RCC)-associated antigen G250 with potential antineoplastic activity. Vaccination with G250 peptide vaccine may stimulate the host immune system to mount a cytotoxic T lymphocyte (CTL) response against tumor cells positive for the G250 antigen, resulting in decreased tumor growth. Found in the majority of renal cell carci…						https://github.com/vaccineontology/VO/issues/135			Justin Song|Penny Pan|Jie Zheng|Oliver He
478	20	VO:0007477	GITRL RNA-transfected Autologous Dendritic Cell Vaccine		Melanoma	melanoma vaccine	VO:0000422	Gene name: CTLA4	1493	Clinical trial	Homo sapiens	An autologous dendritic cell (DC) cancer vaccine with potential immunostimulatory activity. Anti-CTLA4 MoAb RNA/GITRL RNA-transfected DC vaccine is prepared by transfecting DCs with RNAs encoding humanized heavy and light chains of the anti-CTLA4 (cytotoxic T-Lymphocyte-Associated Antigen 4) monoclonal antibody and tumor necrosis factor (ligand) superfamily, member 18 (TNFSF18 or GlTRL); expressi…						https://github.com/vaccineontology/VO/issues/136			Justin Song|Penny Pan|Jie Zheng|Oliver He
479	27	VO:0007478	GM-CSF, IL-12 and GM-CSF+IL-12 genetically modified tumor cell vaccine		melanoma	melanoma vaccine	VO:0000422			Clinical trial	Homo sapiens	Used C57BL/6 mice and irradiated B16 tumor cells expressing granulocyte and macrophage colony-stimulating factor (GM-CSF), interleukin-12 (IL-12) or both. Tumor was transplanted by the injection of wild-type B16 cells. Tumor growth and survival were measured to evaluate the efficacy of vaccination. Specific humoral response and immunoglobulin G (IgG) switch were evaluated measuring total IgG and …						https://github.com/vaccineontology/VO/issues/176			Justin Song|Penny Pan|Jie Zheng|Oliver He
480	28	VO:0007479	GM-CSF-encoding Oncolytic Adenovirus CGTG-102 vaccine		melanoma	melanoma vaccine	VO:0000422			Clinical trial	Homo sapiens	A recombinant, oncolytic serotype 5/3 capsid-modified adenovirus encoding the immunostimulatory cytokine granulocyte-macrophage colony-stimulating factor (GM-CSF) with potential antineoplastic activity. Upon administration, the oncolytic adenovirus selectively infects and replicates in tumor cells, which may result in tumor cell lysis. Synergistically, GM-CSF (sargramostim) expressed by the oncol…						https://github.com/vaccineontology/VO/issues/177			Justin Song|Penny Pan|Jie Zheng|Oliver He
481	31	VO:0007480	gp100 g209-2M Melanoma Vaccine		melanoma	melanoma vaccine	VO:0000422	Gene name: gp100	6490	Clinical trial	Homo sapiens	Synthetic peptide vaccines based on the genes encoding cancer antigens hold promise for the development of novel cancer immunotherapies						https://github.com/vaccineontology/VO/issues/195			Justin Song|Penny Pan|Jie Zheng|Oliver He
482	32	VO:0007481	gp100 + Mart-1 + Mart-3 vaccine		melanoma	melanoma vaccine	VO:0000422	Gene name: gp100	6490	Clinical trial	Homo sapiens	A vaccine that injected peptides of gp100, MART-1, MAGE-3						https://github.com/vaccineontology/VO/issues/196			Justin Song|Penny Pan|Jie Zheng|Oliver He
483	33	VO:0007482	gp100 Adenovirus Vaccine		melanoma	melanoma vaccine	VO:0000422	Gene name: gp100	6490	Clinical trial	Homo sapiens	A vaccine consisting of a replication-defective recombinant adenovirus that encodes the melanoma antigen glycoprotein 100 (gp100) with potential antineoplastic activity. Vaccination with gp100 adenovirus vaccine may stimulate the host immune system to mount a cytotoxic T lymphocyte (CTL) response against tumor cells positive for the gp100 antigen, resulting in decreased tumor growth.						https://github.com/vaccineontology/VO/issues/197			Justin Song|Penny Pan|Jie Zheng|Oliver He
484	34	VO:0007483	gp100 and GM-CSF DNA/Gold Vaccine		melanoma	melanoma vaccine	VO:0000422	Gene name: gp100	6490	Clinical trial	Homo sapiens	A vaccine consisting of microscopic gold particles coated with plasmid DNA encoding the glycoprotein 100 (gp100) melanoma antigen and granulocyte-macrophage colony-stimulating factor (GM-CSF). Vaccination with gp100 and GM-CSF DNA/gold vaccine may stimulate the host immune system to direct cytotoxic T lymphocytes (CTL) against gp100 positive cells, resulting in decreased tumor growth. GM-CSF is t…						https://github.com/vaccineontology/VO/issues/198			Justin Song|Penny Pan|Jie Zheng|Oliver He
485	35	VO:0007484	gp100 Protein (184V) vaccine		melanoma	melanoma vaccine	VO:0000422	Gene name: gp100	6490	Clinical trial	Homo sapiens	A recombinant peptide derived from the human melanoma antigen glycoprotein 100 (gp100) with potential use in cancer immunotherapy. gp100 protein(184V) has a valine substitution at position 184. Vaccination with this peptide may evoke a cytotoxic T lymphocyte (CTL) response against tumor cells expression the gp100 antigen.						https://github.com/vaccineontology/VO/issues/199			Justin Song|Penny Pan|Jie Zheng|Oliver He
486	36	VO:0007485	gp100 Vaccinia Vaccine		melanoma	melanoma vaccine	VO:0000422	Gene name: gp100	6490	Clinical trial	Homo sapiens	A cancer vaccine consisting of a recombinant vaccinia virus encoding the gp100 melanoma-melanocyte antigen. gp100 human antigen is a wild-type self-antigen expressed by melanocytes, pigmented retinal cells and most melanomas.						https://github.com/vaccineontology/VO/issues/200			Justin Song|Penny Pan|Jie Zheng|Oliver He
487	37	VO:0007486	gp100-Fowlpox Vaccine		melanoma	melanoma vaccine	VO:0000422	Gene name: gp100	6490	Clinical trial	Homo sapiens	A cancer vaccine comprised of a recombinant fowlpox virus vector encoding the melanoma antigen glycoprotein 100 (gp 100) with potential antineoplastic activity. The expression of gp100 may generate a cellular immune response to melanoma cells; this effect is enhanced by the co-administration of interleukin 2						https://github.com/vaccineontology/VO/issues/201			Justin Song|Penny Pan|Jie Zheng|Oliver He
488	38	VO:0007487	gp100-Pulsed Peripheral Blood Mononuclear Cell vaccine		melanoma	melanoma vaccine	VO:0000422	Gene name: gp100	6490	Clinical trial	Homo sapiens	Peripheral blood lymphocytes (PBL) harvested from host blood and stimulated in vitro with tumor-specific gp 100 antigen. 'Pulsing' PBL with gp100, a tumor associated antigen (TAA) commonly expressed by melanoma cells, may increase melanoma-reactive cytotoxic lymphocytes (CTL) in the PBL cell population. Autologous gp100-pulsed PBL have been administered to melanoma patients in order to augment cy…						https://github.com/vaccineontology/VO/issues/202			Justin Song|Penny Pan|Jie Zheng|Oliver He
489	39	VO:0007488	gp100-Reactive Autologous Peripheral Blood Lymphocyte vaccine		melanoma	melanoma vaccine	VO:0000422	Gene name: gp100	6490	Clinical trial	Homo sapiens	Human peripheral blood lymphocytes (PBL) isolated from a patient, exposed to the tumor-associated antigen gp100 in vitro, and then transferred back to the same patient to target tumor sites expressing gp100. gp100 human antigen is a wild-type self-antigen expressed by melanocytes, pigmented retinal cells and most melanomas.						https://github.com/vaccineontology/VO/issues/203			Justin Song|Penny Pan|Jie Zheng|Oliver He
490	40	VO:0007489	gp100/IFA vaccine		melanoma	melanoma vaccine	VO:0000422	Gene name: gp100	6490	Clinical trial	Homo sapiens	To understand why cancer vaccine-induced T cells often do not eradicate tumors, we studied immune responses in mice vaccinated with gp100 melanoma peptide in incomplete Freund's adjuvant (peptide/IFA), which is commonly used in clinical cancer vaccine trials (Hailemichael et al., 2013). Immunization Route: Intramuscular injection (i.m.)						https://github.com/vaccineontology/VO/issues/204			Justin Song|Penny Pan|Jie Zheng|Oliver He
491	41	VO:0007490	gp100: ES209-217(210M) Peptide vaccine		melanoma	melanoma vaccine	VO:0000422	Gene name: gp100	6490	Clinical trial	Homo sapiens	A synthetic peptide vaccine consisting of amino acids 209 through 217 of the glycoprotein 100 (gp100) melanoma antigen with an endoplasmic reticulum signal sequence (ES) to increase binding activity. Vaccination with gp100:ES209-217(210M) may stimulate the host immune system to mount a cytotoxic T lymphocyte response against tumor cells positive for gp100, resulting in decreased tumor growth						https://github.com/vaccineontology/VO/issues/205			Justin Song|Penny Pan|Jie Zheng|Oliver He
492	42	VO:0007491	gp100:154-162 Peptide Vaccine		melanoma	melanoma vaccine	VO:0000422	Gene name: gp100	6490	Clinical trial	Homo sapiens	A peptide consisting of amino acid residues 154 through 162 of the melanoma-melanocyte antigen gp100. Vaccination with gp100:154-162 peptide may enhance tumor-specific T-cell immunity. gp100 antigen is a self-antigen expressed by melanocytes, pigmented retinal cells, and most melanoma lesions and is recognized via class I and II HLA-restricted mechanisms.						https://github.com/vaccineontology/VO/issues/206			Justin Song|Penny Pan|Jie Zheng|Oliver He
493	43	VO:0007492	gp100:209-217 Peptide vaccine		melanoma	melanoma vaccine	VO:0000422	Gene name: gp100	6490	Clinical trial	Homo sapiens	A synthetic peptide vaccine consisting of amino acids 209 through 217 of the glycoprotein 100 (gp100) melanoma antigen with an endoplasmic reticulum signal sequence (ES) to increase binding activity. Vaccination with gp100:ES209-217(210M) may stimulate the host immune system to mount a cytotoxic T lymphocyte response against tumor cells positive for gp100, resulting in decreased tumor growth.						https://github.com/vaccineontology/VO/issues/207			Justin Song|Penny Pan|Jie Zheng|Oliver He
494	44	VO:0007493	gp100:280-288 Peptide Vaccine		melanoma	melanoma vaccine	VO:0000422	Gene name: gp100	6490	Clinical trial	Homo sapiens	A vaccine consisting of the amino acids 280 through 288 of the melanoma antigen glycoprotein 100 (gp100) with potential antineoplastic activity. Vaccination with gp100:280-288 peptide may stimulate the host immune system to mount a cytotoxic T lymphocyte (CTL) response against tumor cells positive for the gp100 antigen, resulting in decreased tumor growth.						https://github.com/vaccineontology/VO/issues/208			Justin Song|Penny Pan|Jie Zheng|Oliver He
495	51	VO:0007494	Hexapeptide melanoma vaccine		melanoma	melanoma vaccine	VO:0000422	Gene name: gp100	6490	Clinical trial	Homo sapiens							https://github.com/vaccineontology/VO/issues/307			Justin Song|Penny Pan|Jie Zheng|Oliver He
496	60	VO:0007495	HLA-A1-Binding MAGE-1/MAGE-3 Multipeptide-Pulsed Autologous Dendritic Cell Vaccine		melanoma	melanoma vaccine	VO:0000422	Gene name: MAGEA3|Gene name: MAGEA1	4102|4100	Clinical trial	Homo sapiens	A cell-based cancer vaccine composed of autologous dendritic cells (DCs) pulsed with human leukocyte antigen (HLA)-A1-binding melanoma-associated antigen peptides MAGE-1 and MAGE-3 with potential immunomodulating and antineoplastic activity. Upon vaccination, HLA-A1-binding MAGE-1/MAGE-3 multipeptide-pulsed autologous dendritic cell vaccine may stimulate the host immune system to mount an anti-tu…						https://github.com/vaccineontology/VO/issues/423			Justin Song|Penny Pan|Jie Zheng|Oliver He
497	62	VO:0007496	HLA-A2-Binding TYR/MART-1/gp100 Multipeptide-Pulsed Autologous Dendritic Cell Vaccine		Melanoma	melanoma vaccine	VO:0000422	Gene name: gp100 |Gene name: MLANA	6490|2315	Clinical trial	Homo sapiens	A cell-based cancer vaccine composed of autologous dendritic cells (DCs) pulsed with human leukocyte antigen (HLA)-A2-restricted melanoma-associated antigen peptides tyrosinase (TYR), MART-1(melanoma antigen recognized by T-cells) and melanoma antigen glycoprotein 100 (gp100), with potential immunomodulating and antineoplastic activity. Upon vaccination, HLA-A2-binding TYR/MART-1/gp100 multipepti…						https://github.com/vaccineontology/VO/issues/425			Justin Song|Penny Pan|Jie Zheng|Oliver He
498	82	VO:0007497	hTERT/Survivin/Melanoma Tumor Cell-Derived mRNA-Transfected Dendritic Cell Vaccine		melanoma	melanoma vaccine	VO:0000422	Gene name: TERT	7015	Clinical trial	Homo sapiens	A cancer vaccine containing dendritic cells (DCs) that are transfected with messenger RNA (mRNA) encoding human telomerase reverse transcriptase (hTERT) and survivin in addition to patient-specific melanoma-derived mRNA with potential immunostimulatory and antineoplastic activities. Upon administration, hTERT/survivin/melanoma tumor cell-derived mRNA-transfected dendritic cell vaccine may elicit …						https://github.com/vaccineontology/VO/issues/448			Justin Song|Penny Pan|Jie Zheng|Oliver He
499	117	VO:0007498	Long Peptide Vaccine 7		Melanoma	melanoma vaccine	VO:0000422	Gene name: TP53|Gene name: KRAS	7157|3845	Clinical trial	Homo sapiens	A peptide vaccine consisting of a combination of seven synthetic long peptides (SLPs), which are each about 30 amino acids in size, and derived from cancer-testis antigens (CTA) and melanocytic differentiation proteins (MDP), with potential immunostimulating and antitumor activities. Upon administration, long peptide vaccine 7 may stimulate the host immune system to mount a cytotoxic T-cell lymph…						https://github.com/vaccineontology/VO/issues/484			Justin Song|Penny Pan|Jie Zheng|Oliver He
500	122	VO:0007499	MAGE-3.A1 Peptide Vaccine		Melanoma	melanoma vaccine	VO:0000422	Gene name: MAGEA3	4102			A synthetic peptide cancer vaccine consisting of human leukocyte antigen HLA-A1-restricted peptide derived from human melanoma antigen 3 (MAGE-3) with potential immunostimulating and antineoplastic activities. Upon administration, MAGE-3.A1 peptide vaccine may stimulate the immune system to mount a cytotoxic T-cell (CTL) response against tumor cells expressing MAGE-3, resulting in tumor cell lysi…						https://github.com/vaccineontology/VO/issues/489			Justin Song|Penny Pan|Jie Zheng|Oliver He
501	129	VO:0007500	Maraba virus MG1 Vaccine		melanoma	melanoma vaccine	VO:0000422	Gene name: MUC5B	727897									https://github.com/vaccineontology/VO/issues/496			Justin Song|Penny Pan|Jie Zheng|Oliver He
502	130	VO:0007501	MART-1 Vaccine		melanoma	melanoma vaccine	VO:0000422	Gene name: gp100	6490									https://github.com/vaccineontology/VO/issues/497			Justin Song|Penny Pan|Jie Zheng|Oliver He
503	131	VO:0007502	MART-1 Adenovirus Vaccine		melanoma	melanoma vaccine	VO:0000422	Gene name: MLANA-Dupli	2315			A vaccine consisting of recombinant adenovirus vector encoding MART-1 (melanoma antigen recognized by T-cells 1), an immunogenic protein of unknown function that is expressed by certain types of melanoma. Vaccination with MART-1 adenovirus vaccine may stimulate the host immune system to direct cytotoxic T lymphocytes (CTL) against MART-1 positive melanoma cells, resulting in an antitumor effect.						https://github.com/vaccineontology/VO/issues/498			Justin Song|Penny Pan|Jie Zheng|Oliver He
504	132	VO:0007503	MART-1 Fowlpox Vaccine		melanoma	melanoma vaccine	VO:0000422	Gene name: MLANA-Dupli	2315			A synthetic cancer vaccine derived from a melanoma-associated antigen, MART-1. Antigenic peptides derived from MART-1 are recognized by CD8+ T lymphocytes and have been used to immunize patients with advanced melanomas; prolonged immunization may result in a reduction in tumor size. Fowlpox virus is an attractive vector because its genome is easy to manipulate and it does not multiply in human ti…						https://github.com/vaccineontology/VO/issues/502			Justin Song|Penny Pan|Jie Zheng|Oliver He
505	133	VO:0007504	MART-1 Vaccinia Vaccine		melanoma	melanoma vaccine	VO:0000422	Gene name: MLANA-Dupli	2315			A cancer vaccine consisting of an attenuated recombinant vaccinia virus expressing the melanoma-associated antigen MART-1. Vaccination with this agent may stimulate cytotoxic host immune responses to melanoma cells.						https://github.com/vaccineontology/VO/issues/503			Justin Song|Penny Pan|Jie Zheng|Oliver He
506	134	VO:0007505	MART-1/gp100/Tyrosinase/MAGE-A3 Peptides-loaded Irradiated Allogeneic Plasmacytoid Dendritic Cells Vaccine		melanoma	melanoma vaccine	VO:0000422	Gene name: gp100|Gene name: MAGEA3	6490|4100			Irradiated allogeneic, HLA-A*0201 positive, plasmacytoid dendritic cells (pDCs) loaded with 4 melanoma peptides derived from the tumor associated antigens (TAAs) MelA/MART-1, gp100/pmel17, tyrosinase, and MAGE-A3, with potential immunostimulating and antineoplastic activities. Upon subcutaneous administration, the irradiated allogeneic pDCs may trigger functional multi-specific T cells from perip…						https://github.com/vaccineontology/VO/issues/504			Justin Song|Penny Pan|Jie Zheng|Oliver He
507	135	VO:0007506	MART-1:26-35(27L) Peptide Vaccine		melanoma	melanoma vaccine	VO:0000422	Gene name: MLANA|Gene name: gp100	2315|6490									https://github.com/vaccineontology/VO/issues/505			Justin Song|Penny Pan|Jie Zheng|Oliver He
508	136	VO:0007507	MART-1:27-35 Peptide Vaccine		melanoma	melanoma vaccine	VO:0000422	Gene name: MLANA	2315			A natural or synthetic peptide cancer vaccine consisting of amino acid residues 27 through 35 of the melanoma-associated antigen MART-1 with potential antineoplastic activity. Vaccination with MART-1:27-35 peptide may induce cytotoxic host immune responses against melanoma cells that express this peptide						https://github.com/vaccineontology/VO/issues/506			Justin Song|Penny Pan|Jie Zheng|Oliver He
509	137	VO:0007508	Melan-A VLP Vaccine		melanoma	melanoma vaccine	VO:0000422	Gene name: MLANA	2315			A vaccine consisting of the melanocyte differentiation antigen Melan A (also called MART-1) encapsulated in noninfectious virus-like particles (VLP) with potential immunostimulating and antineoplastic activities. Upon administration, Melan-A VLP vaccine may activate the immune system to exert a specific cytotoxic T lymphocyte (CTL) response against cancer cells expressing the Melan A antigen, res…						https://github.com/vaccineontology/VO/issues/507			Justin Song|Penny Pan|Jie Zheng|Oliver He
510	138	VO:0007509	Melan-A/MAGE-3.DP4 Peptide Vaccine		melanoma	melanoma vaccine	VO:0000422	Gene name: MLANA|Gene name: MAGEA3	2315|4102									https://github.com/vaccineontology/VO/issues/508			Justin Song|Penny Pan|Jie Zheng|Oliver He
511	139	VO:0007510	Melanoma DNA vaccine gp75 DNA encoding melanosomal membrane glycoproteins, gp75 Vaccine		melanoma	melanoma vaccine	VO:0000422	Gene name: HUMGP 75|Gene name: TRP-2	1067130|1638									https://github.com/vaccineontology/VO/issues/509			Justin Song|Penny Pan|Jie Zheng|Oliver He
512	140	VO:0007511	Melanoma DNA vaccine hTRP2 encoding TRP-2		melanoma	melanoma vaccine	VO:0000422	Gene name: gp100	6490									https://github.com/vaccineontology/VO/issues/510			Justin Song|Penny Pan|Jie Zheng|Oliver He
513	141	VO:0004438	Melanoma DNA vaccine hugp100 encoding gp100		melanoma	melanoma vaccine	VO:0000422	Gene name: gp100	6490							3724	VIOLIN: https://violinet.org/canvaxkb/vaccine_detail.php?c_vaccine_id=3724	https://github.com/vaccineontology/VO/issues/511			Justin Song|Penny Pan|Jie Zheng|Oliver He
514	142	VO:0004433	Melanoma DNA vaccine pCR3.1-VS-HSP65-TP-GRP6-M2 encoding 6 tandem repeats of GRP		melanoma	melanoma vaccine	VO:0000422	Gene name: GRP	2922							3717	VIOLIN: https://violinet.org/canvaxkb/vaccine_detail.php?c_vaccine_id=3717	https://github.com/vaccineontology/VO/issues/512			Justin Song|Penny Pan|Jie Zheng|Oliver He
515	143	VO:0004435	Melanoma DNA vaccine pN4a-MAGE-1-GM		melanoma	melanoma vaccine	VO:0000422	Gene name: GM-CSF|Gene name: MAGEA1	12981|4100							3719	VIOLIN: https://violinet.org/canvaxkb/vaccine_detail.php?c_vaccine_id=3719	https://github.com/vaccineontology/VO/issues/513			Justin Song|Penny Pan|Jie Zheng|Oliver He
516	144	VO:0004434	Melanoma DNA vaccine pNL3-MAGE-1-GM		melanoma	melanoma vaccine	VO:0000422	Gene name: GM-CSF|Gene name: MAGEA1	12981|4100							3718	VIOLIN: https://violinet.org/canvaxkb/vaccine_detail.php?c_vaccine_id=3718	https://github.com/vaccineontology/VO/issues/514			Justin Song|Penny Pan|Jie Zheng|Oliver He
517	145	VO:0004443	Melanoma DNA vaccine pUB-TRP-2 encoding a fusion protein linking murine ubiquitin (UB) to the N-terminus of the full-length mTRP-2		melanoma	melanoma vaccine	VO:0000422	Gene name: Ubiquitin|Gene name: Trp2	55118|104042							3730	VIOLIN: https://violinet.org/canvaxkb/vaccine_detail.php?c_vaccine_id=3730	https://github.com/vaccineontology/VO/issues/515			Justin Song|Penny Pan|Jie Zheng|Oliver He
518	146	VO:0004436	Melanoma DNA vaccine SINCp c-muMUC18 encoding MCAM/MUC18		melanoma	melanoma vaccine	VO:0000422	Gene name: Mcam	84004							3720	VIOLIN: https://violinet.org/canvaxkb/vaccine_detail.php?c_vaccine_id=3720	https://github.com/vaccineontology/VO/issues/516			Justin Song|Penny Pan|Jie Zheng|Oliver He
519	147	VO:0007518	Melanoma DNA vaccine TA2M(TM) encoding tyrosinase peptides		melanoma	melanoma vaccine	VO:0000422	Gene name: Tyrosinase	7299									https://github.com/vaccineontology/VO/issues/517			Justin Song|Penny Pan|Jie Zheng|Oliver He
520	148	VO:0004432	Melanoma DNA vaccine VR-S8/VR-IL2/AD-S8 encoding survivin		melanoma	melanoma vaccine	VO:0000422	Gene name: Survivin								3713	VIOLIN: https://violinet.org/canvaxkb/vaccine_detail.php?c_vaccine_id=3713	https://github.com/vaccineontology/VO/issues/518			Justin Song|Penny Pan|Jie Zheng|Oliver He
521	149	VO:0004439	Melanoma DNA vaccine VR1012/mPmel17		melanoma	melanoma vaccine	VO:0000422	Gene name: Pmel17	20431							3726	VIOLIN: https://violinet.org/canvaxkb/vaccine_detail.php?c_vaccine_id=3726	https://github.com/vaccineontology/VO/issues/519			Justin Song|Penny Pan|Jie Zheng|Oliver He
522	150	VO:0004465	Melanoma DNA vaccine xenogeneic DNA encoding murine tyrosinase		melanoma	melanoma vaccine	VO:0000422	Gene name: Tyrosinase	7299							3768	VIOLIN: https://violinet.org/canvaxkb/vaccine_detail.php?c_vaccine_id=3768	https://github.com/vaccineontology/VO/issues/520			Justin Song|Penny Pan|Jie Zheng|Oliver He
523	151	VO:0004441	Melanoma recombinant vector vaccine rVVmTRP-1 encoding TRP-1		melanoma	melanoma vaccine	VO:0000422	Gene name: TRP-1	22178							3728	VIOLIN: https://violinet.org/canvaxkb/vaccine_detail.php?c_vaccine_id=3728	https://github.com/vaccineontology/VO/issues/521			Justin Song|Penny Pan|Jie Zheng|Oliver He
524	152	VO:0007523	Melanoma Theraccine		melanoma	melanoma vaccine	VO:0000422	Gene name: IFNL3	282617			A synthetic allogeneic cancer vaccine. Melanoma theraccine typically consists of lysed melanoma cells obtained from several melanoma cell lines combined with an adjuvant (such as DETOX or RIBI). This agent may be combined with immunomodulatory cytokines such as interferon alpha. Melanoma theraccine may induce a rise in the level of cytotoxic T-lymphocyte precursors.						https://github.com/vaccineontology/VO/issues/522			Justin Song|Penny Pan|Jie Zheng|Oliver He
525	153	VO:0007524	Melapuldencel-T Vaccine		melanoma	melanoma vaccine	VO:0000422					A therapeutic melanoma vaccine consisting of autologous dendritic cells (DCs) pulsed with antigens from lethally irradiated autologous tumor cells derived from a patient-specific, continuously proliferating and melanoma-initiating cell line and suspended in a solution containing the cytokine granulocyte-macrophage colony stimulating factor (GM-CSF), with potential immunostimulatory and antineopla…						https://github.com/vaccineontology/VO/issues/523			Justin Song|Penny Pan|Jie Zheng|Oliver He
526	154	VO:0007525	MELITAC 12.1 Peptide Vaccine		melanoma	melanoma vaccine	VO:0000422	Gene name: gp100|Gene name: TRP-1	6490|22178			A multipeptide cancer vaccine comprised of 12 melanoma peptides restricted by Class I MHC (12MP), plus a tetanus helper peptide						https://github.com/vaccineontology/VO/issues/524			Justin Song|Penny Pan|Jie Zheng|Oliver He
527	157	VO:0007526	MG1-hDCT Vaccine		melanoma	melanoma vaccine	VO:0000422	Gene name: MAGEA1	4100									https://github.com/vaccineontology/VO/issues/527			Justin Song|Penny Pan|Jie Zheng|Oliver He
528	164	VO:0007527	Monoclonal Antibody 4B5 Anti-Idiotype Vaccine		melanoma	melanoma vaccine	VO:0000422	Gene name: ERBB2	2064			A humanized anti-idiotypic (anti-Id) monoclonal antibody (MoAb) that mimics the disialoganglioside GD2 with potential immunostimulating and antineoplastic activities. Upon administration, monoclonal antibody 4B5 anti-idiotype vaccine may elicit both cellular and humoral immune responses against GD2- expressing tumor cells. GD2 is a glycosphingolipid (ceramide and oligosaccharide) that may be high…						https://github.com/vaccineontology/VO/issues/535			Justin Song|Penny Pan|Jie Zheng|Oliver He
529	168	VO:0007528	Mouse gp100 Plasmid DNA Vaccine		melanoma	melanoma vaccine	VO:0000422	Gene name: Pmel17	20431			A vaccine consisting of a plasmid DNA encoding the murine melanoma-associated antigen gp100. Upon administration, expressed gp100 antigen may stimulate a cytotoxic T cell HLA-A2.1-restricted immune response against tumor cells that express the gp100 antigen, resulting in tumor cell lysis.						https://github.com/vaccineontology/VO/issues/539			Justin Song|Penny Pan|Jie Zheng|Oliver He
530	172	VO:0007529	mRNA-Electroporated Dendritic Cells Vaccine		melanoma	melanoma vaccine	VO:0000422	Gene name: CA9	768									https://github.com/vaccineontology/VO/issues/543			Justin Song|Penny Pan|Jie Zheng|Oliver He
531	185	VO:0004616	Multivalent immunotherapeutic vaccine		melanoma	melanoma vaccine	VO:0000422	Gene name: MLANA|Gene name: gp100	2315|6490			The approach focuses on the use of five primary patient derived melanoma cells (MEL-2, MEL-V, 3MM, KFM, and GLM-2). These cells display differential in vitro migratory and invasive properties as well as have the ability to form solid tumors when implanted into BALB/c nude mice. The retention of the innate phenotype of these primary patient derived cells together with the expression of a multitude…				4064	VIOLIN: https://violinet.org/canvaxkb/vaccine_detail.php?c_vaccine_id=4064	https://github.com/vaccineontology/VO/issues/557			Justin Song|Penny Pan|Jie Zheng|Oliver He
532	186	VO:0007531	Murine TYRP2 Plasmid DNA Vaccine		melanoma	melanoma vaccine	VO:0000422	Gene name: DCT	1638			A plasmid DNA vaccine encoding the mouse tumor associated antigen tyrosinase-related protein-2 (TYRP2) with potential immunostimulating and antineoplastic activities. Upon administration, murine TYRP2 plasmid DNA vaccine may stimulate the host immune system to mount a cytotoxic T lymphocyte (CTL) response against tumor cells expressing TYRP2; this vaccine may also induce an immune response agains…						https://github.com/vaccineontology/VO/issues/558			Justin Song|Penny Pan|Jie Zheng|Oliver He
533	80	VO:0007532	hTERT-LAMP mRNA-loaded Autologous Dendritic Cell Vaccine GRNVAC1		Melanoma, AML	cancer vaccine	VO:0000177	Gene name: TERT	7015	Clinical trial	Homo sapiens	A cancer vaccine containing dendritic cells (DCs) that are transfected with messenger RNA (mRNA) encoding human telomerase reverse transcriptase (hTERT) and survivin in addition to patient-specific melanoma-derived mRNA with potential immunostimulatory and antineoplastic activities. Upon administration, hTERT/survivin/melanoma tumor cell-derived mRNA-transfected dendritic cell vaccine may elicit …						https://github.com/vaccineontology/VO/issues/446			Justin Song|Penny Pan|Jie Zheng|Oliver He
534	7	VO:0007533	ESO-1 (161-180) Peptide Vaccine		melanoma, breast, bladder, prostate, and hepatocellular cancers(VOLINK)	cancer vaccine	VO:0000177	Gene name: NY-ESO-1	1485	Clinical trial	Homo sapiens	A recombinant 19-residue peptide vaccine consisting of amino acids 161 through 180 of the cancer/testis (CT) antigen. ESO-1 (161-180) peptide vaccine may stimulate the host immune system to mount a cytotoxic T lymphocyte (CTL) response against tumor cells positive for ESO-1, resulting in decreased tumor growth. ESO-1 is expressed in a variety of cancers, including melanoma, breast, bladder, prost…						https://github.com/vaccineontology/VO/issues/66			Justin Song|Penny Pan|Jie Zheng|Oliver He
535	9	VO:0007534	ESO-1:157-165(165V) Peptide vaccine		melanoma, breast, bladder, prostate, and hepatocellular cancers(VOLINK)	cancer vaccine	VO:0000177	Gene name: NY-ESO-1	1485	Clinical trial	Homo sapiens	A 9-residued peptide vaccine consisting of amino acids 157 through 165 of the cancer/testis (CT) antigen ESO-1. Modified at position 165 (cysteine to valine) to improve immunogenicity, ESO-1:157-165(165v) peptide administered as a vaccine may stimulate the host immune system to mount a cytotoxic T lymphocyte (CTL) response against tumor cells positive for ESO-1, resulting in decreased tumor growt…	https://pubmed.ncbi.nlm.nih.gov/?term=ESO-1%3A157-165%28165V%29+Peptide		https://pubmed.ncbi.nlm.nih.gov/?term=ESO-1%3A157-165%28165V%29+Peptide			https://github.com/vaccineontology/VO/issues/68			Justin Song|Penny Pan|Jie Zheng|Oliver He
536	13	VO:0007535	Fowlpox Virus Vaccine		Melanoma, Prostate Cancer	cancer vaccine	VO:0000177	Gene name: CEACAM1|Gene name: KLK3	634|354	Clinical trial	Homo sapiens	A recombinant virus-based vaccine that contains various peptide antigens. Fowlpox virus is an attractive vector because its genome is easy to manipulate and it does not multiply in human tissues. Strong CD8 T cell responses may be induced after prolonged immunization and have been associated with tumor regression.	https://pubmed.ncbi.nlm.nih.gov/15757474/	PubMed:15757474				https://github.com/vaccineontology/VO/issues/129			Justin Song|Penny Pan|Jie Zheng|Oliver He
537	103	VO:0007536	Indoleamine 2,3-dioxygenase Peptide Vaccine		Metastatic Melanoma	melanoma vaccine	VO:0000422	Gene name: IDO1	3620	Clinical trial	Homo sapiens	A peptide vaccine against the immunomodulatory enzyme indoleamine 2,3-dioxygenase (IDO), with potential immunomodulating and antineoplastic activities. Vaccination with indoleamine 2,3-dioxygenase peptide vaccine may activate the immune system to induce an immune response against IDO-expressing cells. This may increase and restore the proliferation and activation of various immune cells, includin…						https://github.com/vaccineontology/VO/issues/469			Justin Song|Penny Pan|Jie Zheng|Oliver He
538	12	VO:0007537	Folate-FITC vaccine		multi cancer	cancer vaccine	VO:0000177	Gene name: FOLR1	2348	Clinical trial	Homo sapiens	A conjugate consisting of fluorescein isothiocyanate (FITC) conjugated with folate with potential antineoplastic activity. Folate-FITC binds to folate receptors, which are overexpressed on the surfaces of many cancer cells including kidney and ovarian cancer cells. Once bound to the cancer cell through the folate moiety of the conjugate, circulating anti-fluorescein antibodies may recognize and b…	https://pubmed.ncbi.nlm.nih.gov/22855837/	PubMed:22855837				https://github.com/vaccineontology/VO/issues/128			Justin Song|Penny Pan|Jie Zheng|Oliver He
539	121	VO:0007538	MAGE-1 Vaccinia Contaminated with BVDV		multi cancer	cancer vaccine	VO:0000177	Gene name: MAGEA1	4100			A cancer vaccine consisting of a recombinant vaccinia virus encoding the tumor-associated gene MAGE-1 that is contaminated with bovine viral diarrhea virus (BVDV). The MAGE-1 gene is a member of the melanoma antigen-encoding gene family which is expressed in various malignant tumors such as hepatocellular carcinoma and germ cell tumors in addition to melanoma. Vaccination with vaccinia virus expr…						https://github.com/vaccineontology/VO/issues/488			Justin Song|Penny Pan|Jie Zheng|Oliver He
540	124	VO:0007539	MAGE-A3 Peptide Vaccine		multi cancer	cancer vaccine	VO:0000177	Gene name: MAGEA3	4102			A peptide cancer vaccine comprised of a peptide derived from the human melanoma antigen A3 (MAGE-A3), with potential immunostimulating and antineoplastic activities. Upon administration, MAGE-A3 peptide vaccine may stimulate the immune system to mount a cytotoxic T-cell (CTL) response against tumor cells expressing MAGE-A3, resulting in tumor cell lysis. MAGE-A3, a tumor-associated antigen (TAA),…						https://github.com/vaccineontology/VO/issues/491			Justin Song|Penny Pan|Jie Zheng|Oliver He
541	125	VO:0007540	MAGE-A3-expressing Adenovirus Type 5 Vaccine		multi cancer	cancer vaccine	VO:0000177	Gene name: MAGEA3	4102			An oncolytic adenoviral vaccine composed of a replication-defective, E1- and E3-deleted adenovirus serotype 5 (Ad5) with a transgene encoding the human melanoma antigen A3 (MAGE-A3), with potential antineoplastic activity. Upon administration, MAGE-A3-expressing adenovirus type 5 vaccine selectively replicates in cancer cells and expresses MAGE-A3. This induces an immune response against tumor ce…						https://github.com/vaccineontology/VO/issues/492			Justin Song|Penny Pan|Jie Zheng|Oliver He
542	76	VO:0007541	hTERT I540/R572Y/D988Y Multipeptide Vaccine		Multiple Myeloma and Plasma Cell Neoplasm	cancer vaccine	VO:0000177	Gene name: TERT	7015	Clinical trial	Homo sapiens	A peptide vaccine consisting of multiple epitopes derived from the human telomerase reverse transcriptase (hTERT), the catalytic subunit of human telomerase, with potential immunostimulating and antineoplastic activities. hTERT I540/R572Y/D988Y multipeptide vaccine contains strongly antigenic peptide epitopes I540 (9-mer), R572Y (9-mer) and D988Y (10-mer). Vaccination with this agent may elicit a…						https://github.com/vaccineontology/VO/issues/439			Justin Song|Penny Pan|Jie Zheng|Oliver He
543	94	VO:0007542	Idiotype-Pulsed Autologous Dendritic Cell Vaccine APC8020		Multiple Myeloma and Plasma Cell Neoplasm	cancer vaccine	VO:0000177			Clinical trial	Homo sapiens	A cell-based cancer vaccine composed of autologous dendritic cells (DCs) pulsed with tumor-derived clonal immunoglobulin (Ig) with potential immunostimulatory and antineoplastic activities. Upon administration, idiotype-pulsed autologous dendritic cell vaccine APC8020, containing idiotype (Id) protein structures that can be recognized by antibodies and by CD41 T lymphocytes and CD81 T lymphocytes…						https://github.com/vaccineontology/VO/issues/460			Justin Song|Penny Pan|Jie Zheng|Oliver He
545	191	VO:0007544	MVA-PSA/PAP Prostate Cancer Vaccine		Nasopharyngeal Cancer	nasopharyngeal cancer vaccine	VO:0005498	Gene name: KLK3|Gene name: ACP3	354|55			A cancer vaccine consisting of a recombinant modified vaccinia Ankara (MVA) viral vector encoding the gene for the CD4 epitope-rich C-terminal domain of the Epstein Barr Virus (EBV) antigen EBNA1 and fused to the full-length of the EBV-associated antigen latent membrane protein 2 (LMP2), with potential immunostimulatory and antineoplastic activities. Upon administration, MVA EBNA1/LMP2 vaccine ma…						https://github.com/vaccineontology/VO/issues/565			Justin Song|Penny Pan|Jie Zheng|Oliver He
546	1	VO:0007545	MVA-EBNA1/LMP2 Vaccine		nasopharyngeal carcinoma	nasopharyngeal cancer vaccine	VO:0005498	Gene name: EBNA-1|Gene name: PSMB9	3783709|5698	Clinical trial	Homo sapiens	A cancer vaccine consisting of a recombinant modified vaccinia Ankara (MVA) viral vector encoding the gene for the CD4 epitope-rich C-terminal domain of the Epstein Barr Virus (EBV) antigen EBNA1 and fused to the full-length of the EBV-associated antigen latent membrane protein 2 (LMP2), with potential immunostimulatory and antineoplastic activities. Upon administration, MVA EBNA1/LMP2 vaccine ma…				5314	VIOLIN: https://violinet.org/canvaxkb/vaccine_detail.php?c_vaccine_id=5314	https://github.com/vaccineontology/VO/issues/560			Justin Song|Penny Pan|Jie Zheng|Oliver He
547	115	VO:0007546	LMP-2:340-349 Peptide Vaccine		Nasopharyngeal Neoplasms	nasopharyngeal cancer vaccine	VO:0005498	Gene name: PSMB9	5689	Clinical trial	Homo sapiens	A peptide vaccine containing amino acids residues from 340 through 349 of the latent membrane protein-2 (LMP-2) of the Epstein-Barr virus (EBV) with potential immunostimulating and antineoplastic activities. LMP-2, an EBV transmembrane protein, is expressed in various malignancies including nasopharyngeal cancer and EBV-positive Hodgkin's disease. Vaccination with the LMP-2:340-349 peptide may bo…						https://github.com/vaccineontology/VO/issues/482			Justin Song|Penny Pan|Jie Zheng|Oliver He
548	116	VO:0007547	LMP-2:419-427 Peptide Vaccine		Nasopharyngeal Neoplasms	nasopharyngeal cancer vaccine	VO:0005498	Gene name: PSMB9	5689	Clinical trial	Homo sapiens	A peptide vaccine containing amino acids residues from 419 through 427 of the latent membrane protein-2 (LMP-2) of the Epstein-Barr virus (EBV) with potential immunostimulating and antineoplastic activities. LMP-2, an EBV transmembrane protein, is expressed in various malignancies including nasopharyngeal cancer and EBV-positive Hodgkin's disease. Vaccination with the LMP-2:49-427 peptide may boo…						https://github.com/vaccineontology/VO/issues/483			Justin Song|Penny Pan|Jie Zheng|Oliver He
549	123	VO:0007548	MAGE-A1/MAGE-A3/NY-ESO-1 Peptides Vaccine		NeuroblastomaRhabdomyosarcomaOsteogenic Sarcoma	cancer vaccine	VO:0000177	Gene name: MAGEA3|Gene name: MAGEA1	4102|4100			A cancer vaccine comprised of synthetic peptides derived from human melanoma antigen A1 (MAGE-A1), human melanoma antigen A3 (MAGE-A3) and cancer-testis antigen NY-ESO-1 with potential immunostimulating and antineoplastic activities. Upon administration, MAGE-A1/MAGE-A3/NY-ESO-1 peptides vaccine may stimulate the immune system to mount a cytotoxic T-cell (CTL) response against tumor cells express…						https://github.com/vaccineontology/VO/issues/490			Justin Song|Penny Pan|Jie Zheng|Oliver He
[truncated: 23 more rows]
