# Supplementary material for: CanVaxKB: a web-based cancer vaccine knowledgebase
Source: NAR Cancer. 2024 Jan 9;6(1):zcad060. doi: 10.1093/narcan/zcad060 (PMC10776203; doi:10.1093/narcan/zcad060)
Supplement: zcad060_Supplemental_Files [file zcad060_supplemental_files.zip › Suppl_Table1_CancerGeneList.xlsx]

## Sheet: Sheet_name_1
#	NCBIGeneID
1	2829163
2	3592
3	9014
4	9947
5	1493
6	4904
7	7184
8	2348
9	3696
10	6007
11	2022
12	107653060
13	332
14	54742
15	2346
16	1048
17	2984
18	728695
19	2279
20	1487709
21	983
22	2130
23	5698
24	27
25	7099
26	11716682
27	6280
28	367
29	174
30	11117658
31	7157
32	944569
33	3105
34	46100
35	51438
36	170482
37	11027
38	965
39	16785
40	23489907
41	1442
42	3106
43	8784
44	3077579
45	51284
46	952
47	8829
48	7123
49	2548
50	25479185
51	4100
52	2539635
53	1638
54	941
55	2521
56	6528
57	931
58	4193
59	111518
60	140738
61	820438
62	9978
63	53320
64	958
65	1485
66	634
67	1489370
68	891
69	768
70	2250
71	23308115
72	19012
73	53340
74	13805
75	MA
76	25479181
77	4101
78	8842
79	727897
80	3077424
81	23532
82	1489079
83	3308
84	79447
85	2922
86	7153
87	7428
88	3417
89	900
90	1489078
91	4343
92	11576
93	11009
94	104042
95	5903
96	878708
97	3783751
98	30848
99	945
100	94025
101	4255
102	2760
103	55
104	7306
105	10486
106	6868
107	5272
108	3654620
109	14714
110	6489
111	4585
112	3265
113	8995
114	839529
115	2827909
116	9585
117	3593
118	7042
119	3440
120	10134
121	445347
122	2546420
123	38175
124	945006
125	1956
126	3329
127	2875
128	24337
129	959
130	354
131	8852
132	9232
133	925
134	14972
135	8829
136	10643
137	12981
138	4105
139	12479
140	3397
141	10232
142	7124
143	5133
144	4240
145	54106
146	719444
147	5153
148	100136034
149	3458
150	4162
151	7422
152	3563
153	2247
154	1084
155	26872
156	1437
157	6277
158	2315
159	12524
160	22178
161	3456
162	6657
163	1489608
164	25003478
165	11010
166	7162
167	5047
168	4758
169	4582
170	10953
171	7070
172	7018
173	2717
174	111368
175	942
176	3043
177	207
178	80312
179	216
180	54763
181	22433
182	3783750
183	3728
184	7265
185	13723
186	5176180
187	13190
188	1001
189	3845
190	780
191	17075
192	7299
193	15572
194	83540
195	7272
196	3383
197	1489082
198	10983
199	4102
200	57823
201	8743
202	1436
203	3484
204	1880
205	24255210
206	3077563
207	7123
208	1604
209	489079
210	1116
211	2323
212	3077513
213	4072
214	5077
215	6382
216	598
217	7490
218	9447
219	28990
220	6862
221	2583
222	4893
223	2581
224	54894
225	11799
226	1234
227	45091589
228	1438
229	856175
230	6490
231	2719
232	2321
233	155971
234	4771
235	8000
236	217
237	100306940
238	6375
239	56318
240	2902
241	51062
242	3077517
243	22431
244	373110
245	4153
246	18826
247	4583
248	3123
249	21947
250	7015
251	1969
252	3791
253	282617
254	5788
255	2064
256	55635
257	4102
258	4584
259	3598
260	2308
261	55553
262	6366
263	3783709
