# Supplementary material for: CanVaxKB: a web-based cancer vaccine knowledgebase
Source: NAR Cancer. 2024 Jan 9;6(1):zcad060. doi: 10.1093/narcan/zcad060 (PMC10776203; doi:10.1093/narcan/zcad060)
Supplement: zcad060_Supplemental_Files [file zcad060_supplemental_files.zip › Suppl_Table2_DAVID_analysis.xlsx]

## Sheet: Sheet1
Category	Term	RT	Count	%	P-Value	Benjamini	FDR
GOTERM_CC_DIRECT	cell surface	RT	42	17.4	4.5e-23	1.5e-20	1.4e-20
UP_KW_DOMAIN	Signal	RT	102	42.1	6.3e-22	1.2e-20	1.1e-20
GOTERM_CC_DIRECT	external side of plasma membrane	RT	33	13.6	6e-19	1e-16	9.3e-17
GOTERM_CC_DIRECT	plasma membrane	RT	100	41.3	2.2e-15	2.5e-13	2.3e-13
UP_SEQ_FEATURE	CARBOHYD:N-linked (GlcNAc...) asparagine	RT	89	36.8	3.3e-15	4.7e-12	4.6e-12
UP_KW_PTM	Disulfide bond	RT	94	38.8	2.9e-14	7e-13	5.8e-13
GOTERM_CC_DIRECT	extracellular space	RT	55	22.7	5.2e-14	4.3e-12	4e-12
UP_KW_PTM	Glycoprotein	RT	106	43.8	7.1e-14	8.5e-13	7.1e-13
GOTERM_BP_DIRECT	positive regulation of cell proliferation	RT	29	12	1.9e-13	3.9e-10	3.7e-10
GOTERM_BP_DIRECT	negative regulation of apoptotic process	RT	28	11.6	5.4e-13	5.6e-10	5.3e-10
GOTERM_CC_DIRECT	integral component of plasma membrane	RT	44	18.2	2.3e-12	1.5e-10	1.4e-10
GOTERM_CC_DIRECT	extracellular region	RT	55	22.7	3.3e-12	1.8e-10	1.7e-10
GOTERM_CC_DIRECT	extracellular exosome	RT	55	22.7	6.1e-12	2.9e-10	2.7e-10
GOTERM_BP_DIRECT	positive regulation of tyrosine phosphorylation of STAT protein	RT	12	5	3.5e-11	2.4e-08	2.3e-08
UP_KW_CELLULAR_COMPONENT	Secreted	RT	56	23.1	4.5e-11	1.6e-09	1.4e-09
KEGG_PATHWAY	Allograft rejection	RT	11	4.5	1.3e-10	3.3e-08	2.1e-08
GOTERM_BP_DIRECT	positive regulation of protein phosphorylation	RT	17	7	1.8e-10	9.2e-08	8.7e-08
GOTERM_BP_DIRECT	positive regulation of ERK1 and ERK2 cascade	RT	17	7	4e-10	1.7e-07	1.6e-07
KEGG_PATHWAY	Cytokine-cytokine receptor interaction	RT	23	9.5	4e-10	5e-08	3.2e-08
GOTERM_MF_DIRECT	cytokine activity	RT	16	6.6	6.3e-10	2.9e-07	2.8e-07
KEGG_PATHWAY	Pathways in cancer	RT	30	12.4	6.9e-10	5.7e-08	3.7e-08
GOTERM_CC_DIRECT	receptor complex	RT	16	6.6	1.7e-09	6.9e-08	6.4e-08
KEGG_PATHWAY	PI3K-Akt signaling pathway	RT	24	9.9	2e-09	1.1e-07	7.1e-08
KEGG_PATHWAY	Malaria	RT	11	4.5	2.5e-09	1.1e-07	7.1e-08
GOTERM_MF_DIRECT	protein binding	RT	159	65.7	2.6e-09	6e-07	5.8e-07
KEGG_PATHWAY	Lipid and atherosclerosis	RT	19	7.9	2.7e-09	1.1e-07	7.1e-08
UP_SEQ_FEATURE	TOPO_DOM:Extracellular	RT	59	24.4	3.8e-09	2.7e-06	2.6e-06
KEGG_PATHWAY	Cell adhesion molecules	RT	16	6.6	1.1e-08	3.3e-07	2.1e-07
KEGG_PATHWAY	Type I diabetes mellitus	RT	10	4.1	1.1e-08	3.3e-07	2.1e-07
BIOCARTA	Dendritic cells in regulating TH1 and TH2 Development	RT	10	4.1	2.1e-08	3.7e-06	3.5e-06
UP_SEQ_FEATURE	TOPO_DOM:Cytoplasmic	RT	68	28.1	2.1e-08	9.9e-06	9.7e-06
KEGG_PATHWAY	JAK-STAT signaling pathway	RT	16	6.6	2.3e-08	6.2e-07	4e-07
UP_KW_MOLECULAR_FUNCTION	Cytokine	RT	15	6.2	3e-08	1.9e-06	1.8e-06
GOTERM_BP_DIRECT	positive regulation of MAP kinase activity	RT	10	4.1	4.3e-08	1.4e-05	1.3e-05
GOTERM_BP_DIRECT	immune response	RT	21	8.7	4.8e-08	1.4e-05	1.3e-05
GOTERM_BP_DIRECT	positive regulation of phosphorylation	RT	8	3.3	5.6e-08	1.5e-05	1.4e-05
KEGG_PATHWAY	Proteoglycans in cancer	RT	17	7	6e-08	1.5e-06	9.4e-07
KEGG_PATHWAY	Rheumatoid arthritis	RT	12	5	1.2e-07	2.7e-06	1.7e-06
KEGG_PATHWAY	Human T-cell leukemia virus 1 infection	RT	17	7	1.8e-07	3.6e-06	2.3e-06
KEGG_PATHWAY	Prostate cancer	RT	12	5	1.9e-07	3.6e-06	2.3e-06
GOTERM_BP_DIRECT	B cell proliferation	RT	8	3.3	1.9e-07	4.4e-05	4.2e-05
KEGG_PATHWAY	Viral myocarditis	RT	10	4.1	2.2e-07	3.8e-06	2.4e-06
KEGG_PATHWAY	Hematopoietic cell lineage	RT	12	5	2.3e-07	3.8e-06	2.4e-06
UP_SEQ_FEATURE	TRANSMEM:Helical	RT	82	33.9	2.5e-07	8.9e-05	8.8e-05
UP_KW_MOLECULAR_FUNCTION	Tumor antigen	RT	8	3.3	3.2e-07	1e-05	9.6e-06
GOTERM_BP_DIRECT	signal transduction	RT	33	13.6	3.4e-07	6.6e-05	6.2e-05
GOTERM_BP_DIRECT	apoptotic process	RT	22	9.1	3.5e-07	6.6e-05	6.2e-05
GOTERM_BP_DIRECT	positive regulation of MAPK cascade	RT	12	5	3.8e-07	6.6e-05	6.2e-05
KEGG_PATHWAY	T cell receptor signaling pathway	RT	12	5	3.8e-07	5.6e-06	3.6e-06
KEGG_PATHWAY	Toll-like receptor signaling pathway	RT	12	5	3.8e-07	5.6e-06	3.6e-06
UP_SEQ_FEATURE	DOMAIN:Ig-like V-type	RT	11	4.5	5.5e-07	0.00016	0.00015
GOTERM_BP_DIRECT	positive regulation of pri-miRNA transcription from RNA polymerase II promoter	RT	8	3.3	6.1e-07	9.7e-05	9.2e-05
GOTERM_BP_DIRECT	positive regulation of interferon-gamma production	RT	9	3.7	7.6e-07	0.00011	0.00011
KEGG_PATHWAY	Toxoplasmosis	RT	12	5	8.2e-07	1.1e-05	7.2e-06
GOTERM_MF_DIRECT	identical protein binding	RT	39	16.1	9.3e-07	0.00014	0.00014
GOTERM_BP_DIRECT	positive regulation of T cell mediated cytotoxicity	RT	7	2.9	9.6e-07	0.00013	0.00013
KEGG_PATHWAY	Autoimmune thyroid disease	RT	9	3.7	1e-06	1.3e-05	8.2e-06
KEGG_PATHWAY	Transcriptional misregulation in cancer	RT	15	6.2	1e-06	1.3e-05	8.2e-06
KEGG_PATHWAY	Kaposi sarcoma-associated herpesvirus infection	RT	15	6.2	1.1e-06	1.3e-05	8.3e-06
INTERPRO	Four-helical cytokine-like, core	RT	8	3.3	1.1e-06	0.00047	0.00046
GOTERM_BP_DIRECT	humoral immune response	RT	8	3.3	1.6e-06	0.0002	0.00019
GOTERM_BP_DIRECT	positive regulation of gene expression	RT	19	7.9	1.6e-06	0.0002	0.00019
UP_KW_CELLULAR_COMPONENT	Cell membrane	RT	69	28.5	1.7e-06	3e-05	2.7e-05
GOTERM_BP_DIRECT	vasculogenesis	RT	8	3.3	2e-06	0.00023	0.00022
KEGG_PATHWAY	Bladder cancer	RT	8	3.3	2.1e-06	2.3e-05	1.5e-05
KEGG_PATHWAY	Gastric cancer	RT	13	5.4	2.1e-06	2.3e-05	1.5e-05
KEGG_PATHWAY	Ras signaling pathway	RT	16	6.6	2.2e-06	2.3e-05	1.5e-05
GOTERM_BP_DIRECT	cell surface receptor signaling pathway	RT	15	6.2	2.3e-06	0.00024	0.00023
INTERPRO	Immunoglobulin-like fold	RT	29	12	2.3e-06	0.0005	0.00048
GOTERM_BP_DIRECT	MAPK cascade	RT	11	4.5	2.3e-06	0.00024	0.00023
KEGG_PATHWAY	EGFR tyrosine kinase inhibitor resistance	RT	10	4.1	2.5e-06	2.4e-05	1.6e-05
GOTERM_MF_DIRECT	protein homodimerization activity	RT	23	9.5	2.9e-06	0.00033	0.00032
GOTERM_BP_DIRECT	inflammatory response	RT	17	7	2.9e-06	0.00029	0.00027
KEGG_PATHWAY	Human immunodeficiency virus 1 infection	RT	15	6.2	3.2e-06	3e-05	1.9e-05
GOTERM_BP_DIRECT	positive regulation of interleukin-12 production	RT	7	2.9	3.3e-06	0.00031	0.00029
GOTERM_BP_DIRECT	positive regulation of angiogenesis	RT	11	4.5	3.5e-06	0.00031	0.00029
GOTERM_BP_DIRECT	positive regulation of chemokine production	RT	7	2.9	3.8e-06	0.00032	0.00031
GOTERM_BP_DIRECT	peptidyl-tyrosine phosphorylation	RT	8	3.3	4.1e-06	0.00034	0.00032
GOTERM_BP_DIRECT	positive regulation of kinase activity	RT	8	3.3	4.5e-06	0.00036	0.00034
GOTERM_BP_DIRECT	viral entry into host cell	RT	9	3.7	5.3e-06	0.00041	0.00038
GOTERM_BP_DIRECT	cell adhesion	RT	19	7.9	6.2e-06	0.00046	0.00043
GOTERM_BP_DIRECT	negative regulation of gene expression	RT	14	5.8	7.3e-06	0.00053	0.0005
GOTERM_MF_DIRECT	coreceptor activity	RT	7	2.9	7.6e-06	0.00069	0.00067
GOTERM_BP_DIRECT	positive regulation of inflammatory response	RT	9	3.7	8.7e-06	0.0006	0.00057
GOTERM_BP_DIRECT	positive regulation of granulocyte macrophage colony-stimulating factor production	RT	5	2.1	9.4e-06	0.00063	0.0006
KEGG_PATHWAY	MAPK signaling pathway	RT	17	7	1.1e-05	9.6e-05	6.2e-05
UP_KW_BIOLOGICAL_PROCESS	Host-virus interaction	RT	22	9.1	1.1e-05	0.00074	0.00068
GOTERM_MF_DIRECT	virus receptor activity	RT	8	3.3	1.1e-05	0.00069	0.00067
KEGG_PATHWAY	Melanoma	RT	9	3.7	1.1e-05	9.7e-05	6.2e-05
GOTERM_MF_DIRECT	receptor binding	RT	16	6.6	1.1e-05	0.00069	0.00067
GOTERM_BP_DIRECT	cell-cell signaling	RT	12	5	1.1e-05	0.00072	0.00068
GOTERM_BP_DIRECT	cell migration	RT	13	5.4	1.2e-05	0.00072	0.00068
UP_KW_MOLECULAR_FUNCTION	Host cell receptor for virus entry	RT	8	3.3	1.2e-05	0.00025	0.00024
GOTERM_MF_DIRECT	transmembrane receptor protein tyrosine kinase activity	RT	7	2.9	1.2e-05	0.00069	0.00067
GOTERM_BP_DIRECT	defense response to virus	RT	12	5	1.4e-05	0.00083	0.00078
KEGG_PATHWAY	Rap1 signaling pathway	RT	14	5.8	1.5e-05	0.00012	8e-05
UP_SEQ_FEATURE	DOMAIN:Immunoglobulin V-set	RT	6	2.5	1.5e-05	0.0036	0.0035
KEGG_PATHWAY	African trypanosomiasis	RT	7	2.9	1.6e-05	0.00013	8.5e-05
GOTERM_BP_DIRECT	positive regulation of cell adhesion	RT	7	2.9	1.9e-05	0.0011	0.001
KEGG_PATHWAY	Cellular senescence	RT	12	5	2.1e-05	0.00016	0.00011
INTERPRO	Tyrosine-protein kinase, catalytic domain	RT	8	3.3	2.2e-05	0.003	0.003
GOTERM_BP_DIRECT	positive regulation of cell growth	RT	8	3.3	2.5e-05	0.0015	0.0014
GOTERM_MF_DIRECT	protein phosphatase binding	RT	8	3.3	2.8e-05	0.0013	0.0012
GOTERM_MF_DIRECT	growth factor binding	RT	6	2.5	2.8e-05	0.0013	0.0012
INTERPRO	MAGE protein	RT	6	2.5	2.9e-05	0.003	0.003
UP_SEQ_FEATURE	DOMAIN:MAGE	RT	6	2.5	3e-05	0.0061	0.0059
KEGG_PATHWAY	Human cytomegalovirus infection	RT	14	5.8	3e-05	0.00024	0.00015
GOTERM_BP_DIRECT	positive regulation of interleukin-8 production	RT	7	2.9	3.3e-05	0.0018	0.0017
KEGG_PATHWAY	Human papillomavirus infection	RT	17	7	3.3e-05	0.00025	0.00016
KEGG_PATHWAY	Graft-versus-host disease	RT	7	2.9	3.4e-05	0.00025	0.00016
KEGG_PATHWAY	HIF-1 signaling pathway	RT	10	4.1	3.5e-05	0.00025	0.00016
UP_KW_MOLECULAR_FUNCTION	Tyrosine-protein kinase	RT	9	3.7	3.5e-05	0.00056	0.00053
INTERPRO	Tyrosine-protein kinase, active site	RT	8	3.3	3.7e-05	0.0031	0.003
UP_SEQ_FEATURE	CROSSLNK:Glycyl lysine isopeptide (Lys-Gly) (interchain with G-Cter in ubiquitin)	RT	12	5	3.9e-05	0.0069	0.0067
GOTERM_BP_DIRECT	cell migration involved in sprouting angiogenesis	RT	5	2.1	3.9e-05	0.0022	0.002
GOTERM_BP_DIRECT	positive regulation of interleukin-10 production	RT	6	2.5	4.4e-05	0.0023	0.0022
BIOCARTA	Th1/Th2 Differentiation	RT	7	2.9	4.7e-05	0.0029	0.0028
KEGG_PATHWAY	Influenza A	RT	12	5	4.9e-05	0.00033	0.00021
BIOCARTA	Cytokines and Inflammatory Response	RT	8	3.3	4.9e-05	0.0029	0.0028
GOTERM_BP_DIRECT	osteoclast differentiation	RT	6	2.5	4.9e-05	0.0025	0.0024
GOTERM_BP_DIRECT	protein autophosphorylation	RT	10	4.1	5e-05	0.0025	0.0024
KEGG_PATHWAY	PD-L1 expression and PD-1 checkpoint pathway in cancer	RT	9	3.7	5.3e-05	0.00035	0.00022
GOTERM_BP_DIRECT	positive regulation of NIK/NF-kappaB signaling	RT	7	2.9	5.4e-05	0.0027	0.0025
GOTERM_CC_DIRECT	Golgi lumen	RT	8	3.3	5.5e-05	0.0018	0.0017
GOTERM_CC_DIRECT	membrane	RT	56	23.1	5.6e-05	0.0018	0.0017
GOTERM_BP_DIRECT	positive regulation of epithelial cell proliferation	RT	7	2.9	5.8e-05	0.0028	0.0027
GOTERM_BP_DIRECT	multicellular organism development	RT	9	3.7	6.5e-05	0.003	0.0028
GOTERM_BP_DIRECT	T-helper 1 type immune response	RT	4	1.7	6.5e-05	0.003	0.0028
GOTERM_BP_DIRECT	positive regulation of B cell proliferation	RT	6	2.5	6.9e-05	0.0031	0.0029
UP_KW_BIOLOGICAL_PROCESS	Melanin biosynthesis	RT	4	1.7	7e-05	0.0024	0.0022
KEGG_PATHWAY	Renal cell carcinoma	RT	8	3.3	7.2e-05	0.00047	0.0003
SMART	SM01373	RT	6	2.5	7.3e-05	0.0042	0.004
SMART	TyrKc	RT	8	3.3	7.7e-05	0.0042	0.004
KEGG_PATHWAY	Tuberculosis	RT	12	5	7.7e-05	0.00049	0.00031
KEGG_PATHWAY	Central carbon metabolism in cancer	RT	8	3.3	7.9e-05	0.00049	0.00031
GOTERM_MF_DIRECT	cytokine binding	RT	6	2.5	8.1e-05	0.0034	0.0033
UP_SEQ_FEATURE	PROPEP:Removed in mature form	RT	12	5	8.1e-05	0.013	0.012
GOTERM_BP_DIRECT	epithelial cell proliferation	RT	6	2.5	8.5e-05	0.0037	0.0035
INTERPRO	Serine-threonine/tyrosine-protein kinase catalytic domain	RT	9	3.7	8.7e-05	0.0062	0.006
GOTERM_BP_DIRECT	positive regulation of phospholipase C activity	RT	4	1.7	9.3e-05	0.004	0.0037
GOTERM_BP_DIRECT	positive regulation of blood vessel endothelial cell migration	RT	6	2.5	9.4e-05	0.004	0.0037
UP_KW_DISEASE	Proto-oncogene	RT	13	5.4	9.8e-05	0.0044	0.0044
GOTERM_BP_DIRECT	cytokine-mediated signaling pathway	RT	9	3.7	0.0001	0.0043	0.0041
KEGG_PATHWAY	Natural killer cell mediated cytotoxicity	RT	10	4.1	0.00012	0.0007	0.00045
GOTERM_MF_DIRECT	protein tyrosine kinase activity	RT	8	3.3	0.00012	0.0045	0.0044
KEGG_PATHWAY	AGE-RAGE signaling pathway in diabetic complications	RT	9	3.7	0.00012	0.00071	0.00045
UP_SEQ_FEATURE	DOMAIN:Ig-like	RT	18	7.4	0.00012	0.017	0.017
GOTERM_CC_DIRECT	endosome membrane	RT	11	4.5	0.00013	0.0038	0.0035
KEGG_PATHWAY	Pancreatic cancer	RT	8	3.3	0.00013	0.00074	0.00048
KEGG_PATHWAY	Chronic myeloid leukemia	RT	8	3.3	0.00013	0.00074	0.00048
GOTERM_CC_DIRECT	integral component of membrane	RT	73	30.2	0.00014	0.0038	0.0035
GOTERM_BP_DIRECT	protein kinase B signaling	RT	6	2.5	0.00014	0.0056	0.0053
KEGG_PATHWAY	Chagas disease	RT	9	3.7	0.00014	0.00074	0.00048
KEGG_PATHWAY	Amoebiasis	RT	9	3.7	0.00014	0.00074	0.00048
KEGG_PATHWAY	FoxO signaling pathway	RT	10	4.1	0.00015	0.00077	0.00049
GOTERM_CC_DIRECT	focal adhesion	RT	14	5.8	0.00015	0.0039	0.0036
KEGG_PATHWAY	Hepatitis B	RT	11	4.5	0.00015	0.00079	0.0005
GOTERM_BP_DIRECT	positive regulation of phosphatidylinositol 3-kinase signaling	RT	7	2.9	0.00016	0.0063	0.006
GOTERM_MF_DIRECT	integrin binding	RT	9	3.7	0.00016	0.0056	0.0054
GOTERM_BP_DIRECT	positive regulation of NF-kappaB transcription factor activity	RT	9	3.7	0.00017	0.0065	0.0062
GOTERM_BP_DIRECT	macrophage differentiation	RT	5	2.1	0.00017	0.0065	0.0062
GOTERM_BP_DIRECT	T cell activation	RT	6	2.5	0.00018	0.0067	0.0063
UP_SEQ_FEATURE	DOMAIN:Ig-like C2-type 3	RT	8	3.3	0.00018	0.023	0.023
GOTERM_BP_DIRECT	positive regulation of transcription from RNA polymerase II promoter	RT	26	10.7	0.00019	0.0072	0.0068
KEGG_PATHWAY	Apoptosis	RT	10	4.1	0.0002	0.00098	0.00063
UP_SEQ_FEATURE	REPEAT:12	RT	7	2.9	0.0002	0.023	0.023
KEGG_PATHWAY	Epstein-Barr virus infection	RT	12	5	0.00022	0.001	0.00067
KEGG_PATHWAY	Endometrial cancer	RT	7	2.9	0.00022	0.001	0.00067
GOTERM_BP_DIRECT	positive regulation of protein kinase B signaling	RT	8	3.3	0.00022	0.0079	0.0075
KEGG_PATHWAY	Measles	RT	10	4.1	0.00023	0.0011	0.0007
UP_KW_DOMAIN	Immunoglobulin domain	RT	20	8.3	0.00023	0.0016	0.0014
UP_SEQ_FEATURE	REGION:Hypervariable region	RT	3	1.2	0.00025	0.023	0.023
UP_SEQ_FEATURE	TOPO_DOM:Lumenal, melanosome	RT	3	1.2	0.00025	0.023	0.023
UP_SEQ_FEATURE	DOMAIN:Tyrosinase copper-binding	RT	3	1.2	0.00025	0.023	0.023
UP_KW_DOMAIN	Transmembrane helix	RT	82	33.9	0.00025	0.0016	0.0014
GOTERM_BP_DIRECT	wound healing	RT	7	2.9	0.00026	0.0092	0.0087
INTERPRO	Tyrosinase	RT	3	1.2	0.00027	0.014	0.014
INTERPRO	Uncharacterised domain, di-copper centre	RT	3	1.2	0.00027	0.014	0.014
GOTERM_CC_DIRECT	lysosomal lumen	RT	7	2.9	0.00027	0.0064	0.0059
GOTERM_BP_DIRECT	melanin biosynthetic process	RT	4	1.7	0.00027	0.0096	0.0091
GOTERM_BP_DIRECT	cellular response to vascular endothelial growth factor stimulus	RT	5	2.1	0.00028	0.0096	0.0091
GOTERM_BP_DIRECT	transmembrane receptor protein tyrosine kinase signaling pathway	RT	8	3.3	0.00029	0.0097	0.0092
KEGG_PATHWAY	Colorectal cancer	RT	8	3.3	0.00029	0.0014	0.00087
UP_KW_BIOLOGICAL_PROCESS	Apoptosis	RT	17	7	0.0003	0.0069	0.0063
GOTERM_BP_DIRECT	T cell receptor signaling pathway	RT	8	3.3	0.00031	0.01	0.0099
BBID	58.(CD40L)_immnosurveillance	RT	7	2.9	0.00032	0.021	0.021
BIOCARTA	Selective expression of chemokine receptors during T-cell polarization	RT	7	2.9	0.00036	0.015	0.015
GOTERM_MF_DIRECT	signaling receptor activity	RT	10	4.1	0.00036	0.012	0.011
UP_KW_DOMAIN	Transmembrane	RT	82	33.9	0.00037	0.0018	0.0016
UP_SEQ_FEATURE	DOMAIN:Serine-threonine/tyrosine-protein kinase catalytic	RT	4	1.7	0.00038	0.034	0.033
GOTERM_BP_DIRECT	negative regulation of extrinsic apoptotic signaling pathway in absence of ligand	RT	5	2.1	0.00039	0.013	0.012
KEGG_PATHWAY	Inflammatory bowel disease	RT	7	2.9	0.00041	0.0019	0.0012
GOTERM_BP_DIRECT	positive regulation of T cell proliferation	RT	6	2.5	0.00041	0.013	0.013
GOTERM_BP_DIRECT	positive regulation of interleukin-6 production	RT	7	2.9	0.00042	0.013	0.013
BIOCARTA	B Lymphocyte Cell Surface Molecules	RT	5	2.1	0.00043	0.015	0.015
GOTERM_BP_DIRECT	cellular response to lipopolysaccharide	RT	9	3.7	0.00044	0.014	0.013
UP_SEQ_FEATURE	REPEAT:6	RT	8	3.3	0.00046	0.036	0.035
UP_SEQ_FEATURE	DOMAIN:RanBP2-type	RT	4	1.7	0.00046	0.036	0.035
GOTERM_BP_DIRECT	positive regulation of stem cell proliferation	RT	5	2.1	0.00048	0.015	0.014
KEGG_PATHWAY	Acute myeloid leukemia	RT	7	2.9	0.00048	0.0021	0.0014
GOTERM_BP_DIRECT	positive regulation of transcription, DNA-templated	RT	18	7.4	0.00048	0.015	0.014
UP_SEQ_FEATURE	CARBOHYD:(Microbial infection) O-linked (Glc) threonine; by P.sordellii toxin TcsL	RT	3	1.2	0.00049	0.036	0.036
GOTERM_BP_DIRECT	T cell costimulation	RT	5	2.1	0.00052	0.016	0.015
INTERPRO	Immunoglobulin	RT	7	2.9	0.00053	0.025	0.024
KEGG_PATHWAY	Hepatitis C	RT	10	4.1	0.00057	0.0025	0.0016
GOTERM_BP_DIRECT	positive regulation of nitric-oxide synthase biosynthetic process	RT	4	1.7	0.0006	0.017	0.017
GOTERM_BP_DIRECT	response to virus	RT	7	2.9	0.0006	0.017	0.017
OMIM_DISEASE	Schimmelpenning-Feuerstein-Mims syndrome, somatic mosaic	RT	3	1.2	0.0006	0.12	0.12
KEGG_PATHWAY	Endocrine resistance	RT	8	3.3	0.00065	0.0028	0.0018
GOTERM_BP_DIRECT	response to xenobiotic stimulus	RT	10	4.1	0.00066	0.019	0.018
GOTERM_BP_DIRECT	JAK-STAT cascade	RT	5	2.1	0.00069	0.019	0.018
GOTERM_BP_DIRECT	positive regulation of endothelial cell proliferation	RT	6	2.5	0.0007	0.019	0.018
KEGG_PATHWAY	Coronavirus disease - COVID-19	RT	12	5	0.0007	0.0029	0.0019
UP_KW_CELLULAR_COMPONENT	Membrane	RT	107	44.2	0.0007	0.0082	0.0075
GOTERM_BP_DIRECT	monocyte differentiation	RT	4	1.7	0.0007	0.019	0.018
KEGG_PATHWAY	Non-small cell lung cancer	RT	7	2.9	0.0007	0.0029	0.0019
KEGG_PATHWAY	Platinum drug resistance	RT	7	2.9	0.00076	0.0031	0.002
UP_SEQ_FEATURE	DOMAIN:Type I cytokine receptor cytokine-binding	RT	3	1.2	0.00081	0.053	0.052
UP_SEQ_FEATURE	DOMAIN:Ig-like C2-type 4	RT	6	2.5	0.00082	0.053	0.052
GOTERM_BP_DIRECT	response to hypoxia	RT	8	3.3	0.00082	0.022	0.021
UP_SEQ_FEATURE	REPEAT:5	RT	8	3.3	0.00083	0.053	0.052
GOTERM_BP_DIRECT	tumor necrosis factor-mediated signaling pathway	RT	6	2.5	0.00083	0.022	0.021
GOTERM_BP_DIRECT	positive regulation of cell migration	RT	10	4.1	0.00084	0.022	0.021
GOTERM_BP_DIRECT	positive regulation of mononuclear cell proliferation	RT	3	1.2	0.00086	0.023	0.021
GOTERM_CC_DIRECT	melanosome membrane	RT	4	1.7	0.00087	0.019	0.018
KEGG_PATHWAY	Glioma	RT	7	2.9	0.00088	0.0035	0.0023
UP_KW_BIOLOGICAL_PROCESS	Angiogenesis	RT	8	3.3	0.00089	0.014	0.013
UP_KW_LIGAND	Copper	RT	6	2.5	0.0009	0.024	0.024
GOTERM_BP_DIRECT	positive regulation of nitric oxide biosynthetic process	RT	5	2.1	0.0009	0.023	0.022
KEGG_PATHWAY	C-type lectin receptor signaling pathway	RT	8	3.3	0.00092	0.0037	0.0024
GOTERM_BP_DIRECT	hematopoietic progenitor cell differentiation	RT	6	2.5	0.00093	0.024	0.023
GOTERM_BP_DIRECT	regulation of cell cycle	RT	10	4.1	0.00095	0.024	0.023
GOTERM_BP_DIRECT	adaptive immune response	RT	14	5.8	0.00097	0.024	0.023
INTERPRO	Immunoglobulin-like domain	RT	18	7.4	0.00099	0.042	0.041
KEGG_PATHWAY	Leishmaniasis	RT	7	2.9	0.001	0.0039	0.0025
UP_KW_MOLECULAR_FUNCTION	Mitogen	RT	5	2.1	0.001	0.013	0.012
UP_KW_BIOLOGICAL_PROCESS	Immunity	RT	22	9.1	0.001	0.014	0.013
UP_SEQ_FEATURE	REPEAT:8	RT	7	2.9	0.001	0.064	0.063
KEGG_PATHWAY	Antigen processing and presentation	RT	7	2.9	0.0011	0.0042	0.0027
GOTERM_CC_DIRECT	Golgi membrane	RT	16	6.6	0.0011	0.023	0.021
KEGG_PATHWAY	Fluid shear stress and atherosclerosis	RT	9	3.7	0.0011	0.0043	0.0027
GOTERM_BP_DIRECT	positive regulation of cell division	RT	5	2.1	0.0011	0.028	0.027
GOTERM_BP_DIRECT	regulation of cell proliferation	RT	8	3.3	0.0012	0.029	0.027
GOTERM_MF_DIRECT	growth factor activity	RT	8	3.3	0.0012	0.038	0.037
GOTERM_BP_DIRECT	negative regulation of interleukin-17 production	RT	4	1.7	0.0013	0.03	0.029
GOTERM_BP_DIRECT	protection from natural killer cell mediated cytotoxicity	RT	3	1.2	0.0013	0.031	0.029
KEGG_PATHWAY	Chemical carcinogenesis - receptor activation	RT	11	4.5	0.0013	0.0047	0.003
KEGG_PATHWAY	Alcoholic liver disease	RT	9	3.7	0.0013	0.0047	0.003
GOTERM_BP_DIRECT	negative regulation of cell proliferation	RT	13	5.4	0.0013	0.031	0.029
INTERPRO	Short hematopoietin receptor, family 2, conserved site	RT	3	1.2	0.0013	0.051	0.049
GOTERM_BP_DIRECT	negative regulation of transcription, DNA-templated	RT	15	6.2	0.0013	0.031	0.029
GOTERM_BP_DIRECT	extrinsic apoptotic signaling pathway	RT	5	2.1	0.0014	0.033	0.031
INTERPRO	Melanoma associated antigen, MAGE, N-terminal	RT	4	1.7	0.0015	0.051	0.049
INTERPRO	Immunoglobulin subtype	RT	14	5.8	0.0016	0.051	0.049
GOTERM_BP_DIRECT	cellular response to virus	RT	6	2.5	0.0016	0.036	0.034
GOTERM_BP_DIRECT	B cell differentiation	RT	6	2.5	0.0016	0.036	0.034
KEGG_PATHWAY	Breast cancer	RT	9	3.7	0.0016	0.0058	0.0037
UP_SEQ_FEATURE	REPEAT:7	RT	7	2.9	0.0016	0.095	0.093
INTERPRO	Zinc finger, RanBP2-type	RT	4	1.7	0.0017	0.051	0.049
KEGG_PATHWAY	ErbB signaling pathway	RT	7	2.9	0.0017	0.006	0.0039
UP_SEQ_FEATURE	REPEAT:11	RT	6	2.5	0.0017	0.095	0.093
GOTERM_BP_DIRECT	positive regulation of protein localization to plasma membrane	RT	5	2.1	0.0018	0.038	0.036
GOTERM_BP_DIRECT	ERK1 and ERK2 cascade	RT	5	2.1	0.0018	0.038	0.036
GOTERM_BP_DIRECT	positive regulation of smooth muscle cell apoptotic process	RT	3	1.2	0.0018	0.038	0.036
UP_KW_PTM	GPI-anchor	RT	8	3.3	0.0018	0.014	0.012
GOTERM_BP_DIRECT	positive regulation of interferon-alpha production	RT	4	1.7	0.0018	0.038	0.036
GOTERM_BP_DIRECT	positive regulation of focal adhesion assembly	RT	4	1.7	0.0018	0.038	0.036
UP_SEQ_FEATURE	DOMAIN:Ig-like C2-type 5	RT	5	2.1	0.0018	0.098	0.096
GOTERM_CC_DIRECT	membrane raft	RT	9	3.7	0.0018	0.036	0.033
KEGG_PATHWAY	VEGF signaling pathway	RT	6	2.5	0.0018	0.0065	0.0042
UP_SEQ_FEATURE	REPEAT:4	RT	8	3.3	0.0019	0.098	0.096
GOTERM_BP_DIRECT	negative regulation of cysteine-type endopeptidase activity involved in apoptotic process	RT	5	2.1	0.0019	0.04	0.038
UP_KW_BIOLOGICAL_PROCESS	Innate immunity	RT	13	5.4	0.0019	0.022	0.02
GOTERM_BP_DIRECT	interferon-gamma-mediated signaling pathway	RT	4	1.7	0.002	0.042	0.04
INTERPRO	Immunoglobulin V-set	RT	13	5.4	0.002	0.057	0.056
GOTERM_CC_DIRECT	endoplasmic reticulum lumen	RT	10	4.1	0.002	0.037	0.034
GOTERM_BP_DIRECT	cell proliferation	RT	8	3.3	0.0021	0.044	0.042
GOTERM_MF_DIRECT	NAD+ nucleosidase activity	RT	4	1.7	0.0022	0.063	0.062
UP_SEQ_FEATURE	CARBOHYD:N-linked (GlcNAc...) asparagine; atypical	RT	3	1.2	0.0022	0.11	0.11
GOTERM_BP_DIRECT	regulation of ERK1 and ERK2 cascade	RT	4	1.7	0.0022	0.046	0.043
GOTERM_CC_DIRECT	lumenal side of endoplasmic reticulum membrane	RT	4	1.7	0.0023	0.037	0.035
GOTERM_CC_DIRECT	integral component of lumenal side of endoplasmic reticulum membrane	RT	4	1.7	0.0023	0.037	0.035
GOTERM_BP_DIRECT	negative regulation of autophagy	RT	5	2.1	0.0023	0.046	0.044
UP_SEQ_FEATURE	REPEAT:10	RT	6	2.5	0.0023	0.11	0.11
GOTERM_CC_DIRECT	secretory granule membrane	RT	6	2.5	0.0024	0.038	0.035
GOTERM_BP_DIRECT	negative regulation of transcription from RNA polymerase II promoter	RT	20	8.3	0.0024	0.048	0.045
GOTERM_BP_DIRECT	cellular response to interferon-gamma	RT	6	2.5	0.0024	0.048	0.045
UP_SEQ_FEATURE	CROSSLNK:Glycyl lysine isopeptide (Lys-Gly) (interchain with G-Cter in SUMO)	RT	6	2.5	0.0024	0.11	0.11
UP_SEQ_FEATURE	REPEAT:16	RT	5	2.1	0.0025	0.11	0.11
GOTERM_BP_DIRECT	cell-cell adhesion	RT	8	3.3	0.0025	0.049	0.046
GOTERM_MF_DIRECT	vascular endothelial growth factor-activated receptor activity	RT	3	1.2	0.0025	0.068	0.066
GOTERM_CC_DIRECT	melanosome	RT	6	2.5	0.0026	0.039	0.036
SMART	SM01392	RT	4	1.7	0.0026	0.094	0.091
GOTERM_BP_DIRECT	cellular response to gamma radiation	RT	4	1.7	0.0027	0.052	0.05
GOTERM_BP_DIRECT	positive regulation of extrinsic apoptotic signaling pathway	RT	4	1.7	0.0027	0.052	0.05
GOTERM_BP_DIRECT	vascular endothelial growth factor receptor signaling pathway	RT	4	1.7	0.0027	0.052	0.05
UP_SEQ_FEATURE	DOMAIN:Ig-like C2-type 2	RT	8	3.3	0.0029	0.12	0.12
UP_SEQ_FEATURE	DOMAIN:Ig-like C2-type 1	RT	8	3.3	0.0029	0.12	0.12
GOTERM_BP_DIRECT	angiogenesis	RT	9	3.7	0.0029	0.054	0.051
BBID	97.Immune_injury_MS-lesions_MS_antigen	RT	6	2.5	0.0029	0.096	0.096
GOTERM_BP_DIRECT	vascular wound healing	RT	3	1.2	0.003	0.057	0.054
GOTERM_BP_DIRECT	positive regulation of interleukin-1 beta production	RT	5	2.1	0.0031	0.057	0.054
INTERPRO	Tyrosine-protein kinase, receptor class III, conserved site	RT	3	1.2	0.0031	0.082	0.08
GOTERM_BP_DIRECT	positive regulation of tumor necrosis factor production	RT	6	2.5	0.0032	0.06	0.057
GOTERM_CC_DIRECT	apical plasma membrane	RT	11	4.5	0.0033	0.046	0.042
GOTERM_BP_DIRECT	branching involved in blood vessel morphogenesis	RT	4	1.7	0.0033	0.06	0.057
BIOCARTA	Telomeres, Telomerase, Cellular Aging, and Immortality	RT	5	2.1	0.0033	0.098	0.093
GOTERM_CC_DIRECT	anchored component of membrane	RT	6	2.5	0.0033	0.046	0.042
GOTERM_BP_DIRECT	negative regulation of neuron apoptotic process	RT	7	2.9	0.0033	0.061	0.058
KEGG_PATHWAY	Fc epsilon RI signaling pathway	RT	6	2.5	0.0034	0.012	0.0077
UP_SEQ_FEATURE	REPEAT:9	RT	6	2.5	0.0035	0.14	0.14
GOTERM_BP_DIRECT	positive regulation of endothelial cell migration	RT	5	2.1	0.0036	0.065	0.062
GOTERM_BP_DIRECT	male gonad development	RT	6	2.5	0.0036	0.065	0.062
KEGG_PATHWAY	Hepatocellular carcinoma	RT	9	3.7	0.0037	0.013	0.0081
GOTERM_BP_DIRECT	CD40 signaling pathway	RT	3	1.2	0.0037	0.066	0.063
GOTERM_BP_DIRECT	positive regulation of apoptotic process	RT	10	4.1	0.0038	0.067	0.063
KEGG_PATHWAY	Viral protein interaction with cytokine and cytokine receptor	RT	7	2.9	0.0038	0.013	0.0083
KEGG_PATHWAY	Shigellosis	RT	11	4.5	0.0039	0.013	0.0084
GOTERM_BP_DIRECT	negative regulation of protein kinase activity	RT	5	2.1	0.004	0.07	0.066
GOTERM_MF_DIRECT	enzyme binding	RT	11	4.5	0.0041	0.1	0.1
UP_SEQ_FEATURE	REPEAT:15	RT	5	2.1	0.0042	0.17	0.17
GOTERM_BP_DIRECT	positive regulation of cell migration involved in sprouting angiogenesis	RT	4	1.7	0.0043	0.074	0.07
GOTERM_CC_DIRECT	tertiary granule membrane	RT	5	2.1	0.0044	0.058	0.054
GOTERM_BP_DIRECT	positive regulation of T cell cytokine production	RT	3	1.2	0.0045	0.077	0.073
GOTERM_BP_DIRECT	negative regulation of production of miRNAs involved in gene silencing by miRNA	RT	3	1.2	0.0045	0.077	0.073
UP_SEQ_FEATURE	REPEAT:3	RT	8	3.3	0.0046	0.18	0.17
GOTERM_BP_DIRECT	B cell activation	RT	4	1.7	0.0046	0.078	0.074
KEGG_PATHWAY	NF-kappa B signaling pathway	RT	7	2.9	0.0046	0.015	0.0098
UP_SEQ_FEATURE	CARBOHYD:O-linked (GalNAc...) serine	RT	5	2.1	0.0047	0.18	0.17
UP_KW_BIOLOGICAL_PROCESS	Inflammatory response	RT	8	3.3	0.0049	0.048	0.044
KEGG_PATHWAY	p53 signaling pathway	RT	6	2.5	0.005	0.016	0.01
GOTERM_BP_DIRECT	negative regulation of canonical Wnt signaling pathway	RT	7	2.9	0.0053	0.088	0.083
OMIM_DISEASE	Breast cancer, somatic	RT	3	1.2	0.0053	0.55	0.55
GOTERM_BP_DIRECT	detection of bacterium	RT	3	1.2	0.0054	0.088	0.083
GOTERM_BP_DIRECT	I-kappaB phosphorylation	RT	3	1.2	0.0054	0.088	0.083
GOTERM_BP_DIRECT	commissural neuron axon guidance	RT	3	1.2	0.0054	0.088	0.083
GOTERM_BP_DIRECT	cellular response to granulocyte macrophage colony-stimulating factor stimulus	RT	3	1.2	0.0054	0.088	0.083
INTERPRO	Tumour necrosis factor, conserved site	RT	3	1.2	0.0056	0.14	0.14
UP_KW_BIOLOGICAL_PROCESS	Sphingolipid metabolism	RT	4	1.7	0.0056	0.048	0.044
GOTERM_BP_DIRECT	cell chemotaxis	RT	5	2.1	0.0057	0.091	0.086
GOTERM_BP_DIRECT	cellular response to mechanical stimulus	RT	5	2.1	0.0057	0.091	0.086
GOTERM_CC_DIRECT	vesicle	RT	7	2.9	0.0058	0.074	0.068
KEGG_PATHWAY	Intestinal immune network for IgA production	RT	5	2.1	0.0061	0.02	0.012
UP_SEQ_FEATURE	DISULFID:Interchain	RT	7	2.9	0.0064	0.23	0.23
GOTERM_BP_DIRECT	embryonic morphogenesis	RT	3	1.2	0.0064	0.1	0.095
UP_SEQ_FEATURE	REPEAT:14	RT	5	2.1	0.0064	0.23	0.23
INTERPRO	MHC class I, alpha chain, alpha1/alpha2	RT	3	1.2	0.0065	0.15	0.14
INTERPRO	Interleukin-6 receptor alpha chain, binding	RT	3	1.2	0.0065	0.15	0.14
UP_KW_MOLECULAR_FUNCTION	Receptor	RT	32	13.2	0.0069	0.072	0.069
UP_SEQ_FEATURE	DOMAIN:Protein kinase	RT	12	5	0.0069	0.24	0.24
SMART	SEA	RT	3	1.2	0.0069	0.17	0.17
GOTERM_CC_DIRECT	cyclin-dependent protein kinase holoenzyme complex	RT	4	1.7	0.0069	0.085	0.079
UP_KW_CELLULAR_COMPONENT	Lysosome	RT	11	4.5	0.0071	0.062	0.056
BIOCARTA	Cytokine Network	RT	5	2.1	0.0071	0.18	0.17
GOTERM_BP_DIRECT	mammary gland epithelial cell differentiation	RT	3	1.2	0.0074	0.12	0.11
GOTERM_BP_DIRECT	heart morphogenesis	RT	4	1.7	0.0076	0.12	0.11
GOTERM_BP_DIRECT	defense response to Gram-positive bacterium	RT	6	2.5	0.0076	0.12	0.11
UP_KW_BIOLOGICAL_PROCESS	Cell adhesion	RT	13	5.4	0.0079	0.061	0.056
SMART	IG	RT	14	5.8	0.0079	0.17	0.17
BIOCARTA	T Cytotoxic Cell Surface Molecules	RT	4	1.7	0.0079	0.18	0.17
UP_SEQ_FEATURE	REPEAT:22	RT	4	1.7	0.008	0.27	0.27
GOTERM_CC_DIRECT	basolateral plasma membrane	RT	8	3.3	0.0081	0.093	0.086
GOTERM_BP_DIRECT	cellular response to epidermal growth factor stimulus	RT	4	1.7	0.0081	0.12	0.12
GOTERM_CC_DIRECT	Golgi apparatus	RT	20	8.3	0.0081	0.093	0.086
UP_SEQ_FEATURE	REPEAT:13	RT	5	2.1	0.0082	0.28	0.27
GOTERM_BP_DIRECT	positive regulation of canonical Wnt signaling pathway	RT	6	2.5	0.0084	0.13	0.12
GOTERM_BP_DIRECT	positive regulation of leukocyte migration	RT	3	1.2	0.0085	0.13	0.12
INTERPRO	Protein kinase, catalytic domain	RT	12	5	0.0086	0.18	0.18
GOTERM_BP_DIRECT	positive regulation of JAK-STAT cascade	RT	4	1.7	0.0086	0.13	0.12
GOTERM_BP_DIRECT	antigen processing and presentation	RT	4	1.7	0.0086	0.13	0.12
UP_SEQ_FEATURE	REPEAT:21	RT	4	1.7	0.009	0.29	0.29
GOTERM_CC_DIRECT	endoplasmic reticulum	RT	20	8.3	0.009	0.1	0.092
UP_SEQ_FEATURE	REPEAT:31	RT	3	1.2	0.0091	0.29	0.29
GOTERM_MF_DIRECT	histone deacetylase binding	RT	6	2.5	0.0091	0.22	0.21
GOTERM_BP_DIRECT	stem cell proliferation	RT	4	1.7	0.0092	0.14	0.13
KEGG_PATHWAY	Cell cycle	RT	8	3.3	0.0092	0.029	0.019
GOTERM_BP_DIRECT	cellular response to tumor necrosis factor	RT	6	2.5	0.0095	0.14	0.13
UP_SEQ_FEATURE	REPEAT:20	RT	4	1.7	0.0095	0.3	0.29
KEGG_PATHWAY	Thyroid hormone signaling pathway	RT	7	2.9	0.0096	0.03	0.019
GOTERM_BP_DIRECT	positive regulation of T cell chemotaxis	RT	3	1.2	0.0096	0.14	0.13
GOTERM_BP_DIRECT	maintenance of gastrointestinal epithelium	RT	3	1.2	0.0096	0.14	0.13
GOTERM_BP_DIRECT	response to growth factor	RT	3	1.2	0.0096	0.14	0.13
GOTERM_BP_DIRECT	vascular endothelial growth factor signaling pathway	RT	3	1.2	0.0096	0.14	0.13
BIOCARTA	Antigen Dependent B Cell Activation	RT	4	1.7	0.01	0.2	0.19
UP_SEQ_FEATURE	DOMAIN:TNF family profile	RT	3	1.2	0.01	0.31	0.31
GOTERM_MF_DIRECT	transmembrane signaling receptor activity	RT	7	2.9	0.01	0.23	0.23
KEGG_PATHWAY	Legionellosis	RT	5	2.1	0.01	0.032	0.02
GOTERM_BP_DIRECT	positive regulation of peptidyl-tyrosine phosphorylation	RT	5	2.1	0.011	0.15	0.14
UP_SEQ_FEATURE	REPEAT:19	RT	4	1.7	0.011	0.32	0.31
KEGG_PATHWAY	Longevity regulating pathway	RT	6	2.5	0.011	0.033	0.021
GOTERM_BP_DIRECT	dendritic cell chemotaxis	RT	3	1.2	0.011	0.15	0.14
GOTERM_BP_DIRECT	apoptotic mitochondrial changes	RT	3	1.2	0.011	0.15	0.14
GOTERM_BP_DIRECT	negative regulation of T cell proliferation	RT	4	1.7	0.011	0.15	0.14
KEGG_PATHWAY	Asthma	RT	4	1.7	0.011	0.033	0.021
GOTERM_MF_DIRECT	protein serine/threonine/tyrosine kinase activity	RT	11	4.5	0.011	0.24	0.23
GOTERM_BP_DIRECT	positive regulation of I-kappaB kinase/NF-kappaB signaling	RT	7	2.9	0.011	0.16	0.15
GOTERM_MF_DIRECT	ubiquitin protein ligase binding	RT	9	3.7	0.011	0.24	0.23
GOTERM_BP_DIRECT	Ras protein signal transduction	RT	5	2.1	0.011	0.16	0.15
UP_SEQ_FEATURE	DOMAIN:Cyclin-like	RT	3	1.2	0.011	0.34	0.33
GOTERM_BP_DIRECT	positive regulation of phagocytosis	RT	4	1.7	0.012	0.16	0.15
KEGG_PATHWAY	Viral carcinogenesis	RT	9	3.7	0.012	0.034	0.022
INTERPRO	Immunoglobulin subtype 2	RT	8	3.3	0.012	0.21	0.21
UP_SEQ_FEATURE	REPEAT:18	RT	4	1.7	0.012	0.34	0.33
GOTERM_BP_DIRECT	cell morphogenesis	RT	5	2.1	0.012	0.16	0.15
GOTERM_BP_DIRECT	surfactant homeostasis	RT	3	1.2	0.012	0.16	0.15
GOTERM_BP_DIRECT	mammary gland alveolus development	RT	3	1.2	0.012	0.16	0.15
GOTERM_BP_DIRECT	positive regulation of DNA biosynthetic process	RT	3	1.2	0.012	0.16	0.15
GOTERM_BP_DIRECT	positive regulation of G1/S transition of mitotic cell cycle	RT	4	1.7	0.012	0.16	0.15
KEGG_PATHWAY	Osteoclast differentiation	RT	7	2.9	0.012	0.036	0.023
INTERPRO	von Willebrand factor, type D domain	RT	3	1.2	0.012	0.21	0.21
INTERPRO	Tumour necrosis factor	RT	3	1.2	0.012	0.21	0.21
INTERPRO	MHC class II, beta chain, N-terminal	RT	3	1.2	0.012	0.21	0.21
INTERPRO	Protein kinase, ATP binding site	RT	10	4.1	0.013	0.21	0.21
UP_SEQ_FEATURE	ZN_FING:RanBP2-type	RT	3	1.2	0.013	0.36	0.35
BIOCARTA	Trefoil Factors Initiate Mucosal Healing	RT	5	2.1	0.013	0.23	0.22
KEGG_PATHWAY	IL-17 signaling pathway	RT	6	2.5	0.013	0.039	0.025
GOTERM_BP_DIRECT	natural killer cell activation involved in immune response	RT	3	1.2	0.013	0.18	0.17
GOTERM_BP_DIRECT	release of sequestered calcium ion into cytosol	RT	4	1.7	0.013	0.18	0.17
GOTERM_CC_DIRECT	ruffle membrane	RT	5	2.1	0.014	0.14	0.13
GOTERM_BP_DIRECT	positive regulation of JNK cascade	RT	5	2.1	0.014	0.18	0.17
KEGG_PATHWAY	Calcium signaling pathway	RT	10	4.1	0.014	0.039	0.025
KEGG_PATHWAY	Longevity regulating pathway - multiple species	RT	5	2.1	0.014	0.039	0.025
SMART	TNF	RT	3	1.2	0.015	0.25	0.24
GOTERM_BP_DIRECT	antigen processing and presentation of peptide or polysaccharide antigen via MHC class II	RT	3	1.2	0.015	0.19	0.18
GOTERM_BP_DIRECT	positive regulation of fibroblast proliferation	RT	4	1.7	0.015	0.19	0.18
GOTERM_CC_DIRECT	ER to Golgi transport vesicle membrane	RT	4	1.7	0.015	0.16	0.14
GOTERM_BP_DIRECT	transforming growth factor beta receptor signaling pathway	RT	5	2.1	0.015	0.19	0.18
UP_SEQ_FEATURE	LIPID:GPI-anchor amidated serine	RT	4	1.7	0.015	0.41	0.4
GOTERM_BP_DIRECT	innate immune response	RT	13	5.4	0.015	0.19	0.18
INTERPRO	Glycoside hydrolase, superfamily	RT	4	1.7	0.015	0.25	0.24
UP_SEQ_FEATURE	DOMAIN:MHC class I-like antigen recognition-like	RT	3	1.2	0.015	0.41	0.4
UP_SEQ_FEATURE	LIPID:S-palmitoyl cysteine	RT	8	3.3	0.015	0.41	0.4
UP_KW_MOLECULAR_FUNCTION	Growth factor	RT	6	2.5	0.016	0.14	0.13
INTERPRO	Protein kinase-like domain	RT	12	5	0.016	0.25	0.24
GOTERM_BP_DIRECT	canonical Wnt signaling pathway	RT	5	2.1	0.016	0.2	0.19
UP_SEQ_FEATURE	DOMAIN:Ig-like C2-type	RT	5	2.1	0.016	0.41	0.4
UP_SEQ_FEATURE	REPEAT:17	RT	4	1.7	0.016	0.41	0.4
INTERPRO	Tumour necrosis factor-like domain	RT	4	1.7	0.016	0.25	0.24
GOTERM_BP_DIRECT	DNA damage response, signal transduction by p53 class mediator resulting in cell cycle arrest	RT	3	1.2	0.016	0.2	0.19
GOTERM_BP_DIRECT	endocardial cushion morphogenesis	RT	3	1.2	0.016	0.2	0.19
GOTERM_BP_DIRECT	positive regulation of peptidyl-serine phosphorylation of STAT protein	RT	3	1.2	0.016	0.2	0.19
SMART	VWD	RT	3	1.2	0.016	0.25	0.24
GOTERM_CC_DIRECT	perinuclear region of cytoplasm	RT	14	5.8	0.017	0.16	0.15
KEGG_PATHWAY	Systemic lupus erythematosus	RT	7	2.9	0.017	0.047	0.03
UP_SEQ_FEATURE	REPEAT:30	RT	3	1.2	0.017	0.43	0.42
GOTERM_BP_DIRECT	positive regulation of smooth muscle cell proliferation	RT	4	1.7	0.017	0.21	0.2
GOTERM_BP_DIRECT	mitotic spindle organization	RT	4	1.7	0.017	0.21	0.2
GOTERM_BP_DIRECT	positive regulation of cell differentiation	RT	4	1.7	0.017	0.21	0.2
UP_KW_CELLULAR_COMPONENT	MHC II	RT	3	1.2	0.017	0.12	0.11
KEGG_PATHWAY	Thyroid cancer	RT	4	1.7	0.018	0.049	0.031
KEGG_PATHWAY	Melanogenesis	RT	6	2.5	0.018	0.049	0.031
BIOCARTA	IL 18 Signaling Pathway	RT	3	1.2	0.018	0.29	0.27
GOTERM_BP_DIRECT	MyD88-dependent toll-like receptor signaling pathway	RT	3	1.2	0.018	0.21	0.2
GOTERM_BP_DIRECT	peptidyl-tyrosine autophosphorylation	RT	3	1.2	0.018	0.21	0.2
GOTERM_CC_DIRECT	ficolin-1-rich granule membrane	RT	4	1.7	0.018	0.16	0.15
GOTERM_CC_DIRECT	interleukin-12 complex	RT	2	0.8	0.018	0.16	0.15
GOTERM_CC_DIRECT	cyclin B1-CDK1 complex	RT	2	0.8	0.018	0.16	0.15
GOTERM_CC_DIRECT	late endosome lumen	RT	2	0.8	0.018	0.16	0.15
UP_SEQ_FEATURE	MUTAGEN:Y->A: Abolishes HLA-A1 binding.	RT	2	0.8	0.018	0.44	0.43
UP_SEQ_FEATURE	MUTAGEN:D->A: Abolishes HLA-A1 binding.	RT	2	0.8	0.018	0.44	0.43
SMART	SM00921	RT	3	1.2	0.018	0.25	0.24
UP_SEQ_FEATURE	DOMAIN:SEA	RT	3	1.2	0.018	0.44	0.43
GOTERM_BP_DIRECT	B cell activation involved in immune response	RT	2	0.8	0.019	0.22	0.21
GOTERM_BP_DIRECT	VEGF-activated neuropilin signaling pathway	RT	2	0.8	0.019	0.22	0.21
GOTERM_BP_DIRECT	positive regulation of vitamin D biosynthetic process	RT	2	0.8	0.019	0.22	0.21
GOTERM_MF_DIRECT	cytokine receptor activity	RT	4	1.7	0.019	0.37	0.36
UP_KW_PTM	Lipoprotein	RT	20	8.3	0.019	0.095	0.079
KEGG_PATHWAY	Primary immunodeficiency	RT	4	1.7	0.019	0.052	0.033
GOTERM_MF_DIRECT	monophenol monooxygenase activity	RT	2	0.8	0.019	0.37	0.36
GOTERM_BP_DIRECT	glycosphingolipid metabolic process	RT	3	1.2	0.019	0.22	0.21
GOTERM_BP_DIRECT	positive regulation of cell motility	RT	3	1.2	0.019	0.22	0.21
GOTERM_BP_DIRECT	calcium-mediated signaling using intracellular calcium source	RT	3	1.2	0.019	0.22	0.21
GOTERM_BP_DIRECT	signal transduction involved in regulation of gene expression	RT	3	1.2	0.019	0.22	0.21
UP_KW_PTM	Ubl conjugation	RT	44	18.2	0.02	0.095	0.079
KEGG_PATHWAY	Signaling pathways regulating pluripotency of stem cells	RT	7	2.9	0.02	0.055	0.035
GOTERM_BP_DIRECT	integrin-mediated signaling pathway	RT	5	2.1	0.021	0.24	0.22
GOTERM_BP_DIRECT	mitotic cell cycle phase transition	RT	3	1.2	0.021	0.24	0.23
UP_SEQ_FEATURE	REPEAT:29	RT	3	1.2	0.022	0.51	0.5
BIOCARTA	NO2-dependent IL 12 Pathway in NK cells	RT	4	1.7	0.022	0.32	0.31
INTERPRO	SEA domain	RT	3	1.2	0.022	0.31	0.3
INTERPRO	MHC class II, alpha/beta chain, N-terminal	RT	3	1.2	0.022	0.31	0.3
KEGG_PATHWAY	RIG-I-like receptor signaling pathway	RT	5	2.1	0.022	0.058	0.037
GOTERM_MF_DIRECT	chaperone binding	RT	5	2.1	0.022	0.4	0.38
GOTERM_CC_DIRECT	basal plasma membrane	RT	4	1.7	0.022	0.19	0.18
GOTERM_BP_DIRECT	I-kappaB kinase/NF-kappaB signaling	RT	4	1.7	0.022	0.25	0.24
SMART	ZnF_RBZ	RT	3	1.2	0.022	0.27	0.26
GOTERM_BP_DIRECT	regulation of cell migration	RT	5	2.1	0.022	0.25	0.24
GOTERM_MF_DIRECT	pattern recognition receptor activity	RT	3	1.2	0.023	0.4	0.38
KEGG_PATHWAY	Mitophagy - animal	RT	5	2.1	0.023	0.06	0.038
GOTERM_BP_DIRECT	positive regulation of nitric-oxide synthase activity	RT	3	1.2	0.023	0.25	0.24
GOTERM_BP_DIRECT	protein tetramerization	RT	3	1.2	0.023	0.25	0.24
GOTERM_BP_DIRECT	positive regulation of osteoclast differentiation	RT	3	1.2	0.023	0.25	0.24
GOTERM_BP_DIRECT	outflow tract septum morphogenesis	RT	3	1.2	0.023	0.25	0.24
GOTERM_BP_DIRECT	artery morphogenesis	RT	3	1.2	0.023	0.25	0.24
GOTERM_BP_DIRECT	cell aging	RT	3	1.2	0.023	0.25	0.24
KEGG_PATHWAY	TGF-beta signaling pathway	RT	6	2.5	0.023	0.06	0.038
GOTERM_CC_DIRECT	MHC class II protein complex	RT	3	1.2	0.023	0.2	0.18
GOTERM_BP_DIRECT	SMAD protein signal transduction	RT	4	1.7	0.023	0.25	0.24
UP_SEQ_FEATURE	DOMAIN:F5/8 type C	RT	3	1.2	0.023	0.54	0.53
INTERPRO	Glycosyl hydrolase, family 13, all-beta	RT	3	1.2	0.023	0.31	0.3
INTERPRO	Small GTPase superfamily, Ras type	RT	3	1.2	0.023	0.31	0.3
BIOCARTA	VEGF, Hypoxia, and Angiogenesis	RT	5	2.1	0.024	0.32	0.31
GOTERM_CC_DIRECT	lysosome	RT	8	3.3	0.024	0.2	0.18
GOTERM_BP_DIRECT	negative regulation of epithelial cell proliferation	RT	4	1.7	0.024	0.26	0.25
GOTERM_BP_DIRECT	natural killer cell activation	RT	3	1.2	0.025	0.26	0.25
GOTERM_MF_DIRECT	kinase activity	RT	7	2.9	0.025	0.42	0.4
GOTERM_CC_DIRECT	endoplasmic reticulum membrane	RT	18	7.4	0.025	0.2	0.18
GOTERM_BP_DIRECT	carbohydrate metabolic process	RT	6	2.5	0.025	0.26	0.25
UP_SEQ_FEATURE	DOMAIN:TIR	RT	3	1.2	0.025	0.55	0.54
UP_SEQ_FEATURE	REPEAT:28	RT	3	1.2	0.025	0.55	0.54
GOTERM_BP_DIRECT	insulin receptor signaling pathway	RT	4	1.7	0.025	0.27	0.25
BIOCARTA	Regulation of transcriptional activity by PML	RT	4	1.7	0.025	0.32	0.31
GOTERM_CC_DIRECT	clathrin-coated endocytic vesicle membrane	RT	4	1.7	0.026	0.2	0.19
GOTERM_BP_DIRECT	positive regulation of immunoglobulin production	RT	3	1.2	0.026	0.28	0.26
GOTERM_BP_DIRECT	toll-like receptor signaling pathway	RT	3	1.2	0.026	0.28	0.26
UP_KW_PTM	Heparan sulfate	RT	3	1.2	0.026	0.11	0.088
UP_SEQ_FEATURE	REPEAT:LRR 18	RT	3	1.2	0.027	0.55	0.54
GOTERM_CC_DIRECT	cytoplasm	RT	65	26.9	0.027	0.2	0.19
SMART	TIR	RT	3	1.2	0.027	0.28	0.27
UP_SEQ_FEATURE	REPEAT:1	RT	7	2.9	0.027	0.55	0.54
INTERPRO	Toll/interleukin-1 receptor homology (TIR) domain	RT	3	1.2	0.027	0.35	0.34
GOTERM_CC_DIRECT	endosome	RT	8	3.3	0.027	0.2	0.19
UP_SEQ_FEATURE	MOTIF:Cell attachment site; atypical	RT	2	0.8	0.027	0.55	0.54
UP_SEQ_FEATURE	REGION:Interaction with USP7	RT	2	0.8	0.027	0.55	0.54
UP_SEQ_FEATURE	DOMAIN:MHC class I alpha chain C-terminal	RT	2	0.8	0.027	0.55	0.54
UP_SEQ_FEATURE	SITE:Required for homodimerization	RT	2	0.8	0.027	0.55	0.54
GOTERM_BP_DIRECT	positive regulation of calcidiol 1-monooxygenase activity	RT	2	0.8	0.028	0.28	0.27
GOTERM_BP_DIRECT	response to UV-A	RT	2	0.8	0.028	0.28	0.27
GOTERM_BP_DIRECT	positive regulation of protein tyrosine phosphatase activity	RT	2	0.8	0.028	0.28	0.27
GOTERM_BP_DIRECT	signal transduction by p53 class mediator	RT	2	0.8	0.028	0.28	0.27
GOTERM_BP_DIRECT	regulation of retinal ganglion cell axon guidance	RT	2	0.8	0.028	0.28	0.27
GOTERM_BP_DIRECT	negative regulation of alkaline phosphatase activity	RT	2	0.8	0.028	0.28	0.27
GOTERM_BP_DIRECT	regulation of dendritic cell cytokine production	RT	2	0.8	0.028	0.28	0.27
GOTERM_BP_DIRECT	positive regulation of retinal ganglion cell axon guidance	RT	2	0.8	0.028	0.28	0.27
GOTERM_BP_DIRECT	positive regulation of integrin biosynthetic process	RT	2	0.8	0.028	0.28	0.27
UP_SEQ_FEATURE	REPEAT:2	RT	7	2.9	0.028	0.56	0.55
GOTERM_BP_DIRECT	amyloid fibril formation	RT	3	1.2	0.028	0.28	0.27
OMIM_DISEASE	Thyroid carcinoma, follicular, somatic	RT	2	0.8	0.028	1	1
UP_SEQ_FEATURE	MOTIF:WSXWS motif	RT	3	1.2	0.028	0.56	0.55
UP_SEQ_FEATURE	DOMAIN:Cyclin N-terminal	RT	3	1.2	0.028	0.56	0.55
GOTERM_MF_DIRECT	NEDD8 ligase activity	RT	2	0.8	0.029	0.45	0.44
GOTERM_MF_DIRECT	TAP binding	RT	2	0.8	0.029	0.45	0.44
INTERPRO	Coagulation factor 5/8 C-terminal type domain	RT	3	1.2	0.029	0.36	0.35
BIOCARTA	The Co-Stimulatory Signal During T-cell Activation	RT	4	1.7	0.029	0.33	0.31
BIOCARTA	Chaperones modulate interferon Signaling Pathway	RT	4	1.7	0.029	0.33	0.31
GOTERM_BP_DIRECT	protein phosphorylation	RT	11	4.5	0.03	0.3	0.28
GOTERM_BP_DIRECT	defense response to protozoan	RT	3	1.2	0.03	0.3	0.28
GOTERM_BP_DIRECT	microglial cell activation	RT	3	1.2	0.03	0.3	0.28
SMART	IGc2	RT	8	3.3	0.031	0.28	0.27
INTERPRO	MHC class I-like antigen recognition	RT	3	1.2	0.031	0.38	0.36
UP_SEQ_FEATURE	TRANSMEM:Helical; Signal-anchor for type II membrane protein	RT	9	3.7	0.031	0.6	0.59
SMART	FA58C	RT	3	1.2	0.031	0.28	0.27
UP_SEQ_FEATURE	REPEAT:27	RT	3	1.2	0.032	0.61	0.59
UP_SEQ_FEATURE	REGION:Interaction with DNA	RT	3	1.2	0.032	0.61	0.59
KEGG_PATHWAY	Focal adhesion	RT	8	3.3	0.033	0.085	0.054
GOTERM_BP_DIRECT	positive regulation of GTPase activity	RT	6	2.5	0.033	0.32	0.31
GOTERM_MF_DIRECT	p53 binding	RT	4	1.7	0.033	0.5	0.49
GOTERM_BP_DIRECT	single fertilization	RT	4	1.7	0.033	0.33	0.31
BBID	19.Cytokine_microglia	RT	4	1.7	0.034	0.66	0.66
GOTERM_BP_DIRECT	response to toxic substance	RT	4	1.7	0.035	0.34	0.32
KEGG_PATHWAY	Sphingolipid signaling pathway	RT	6	2.5	0.035	0.09	0.057
GOTERM_CC_DIRECT	granulocyte macrophage colony-stimulating factor receptor complex	RT	2	0.8	0.036	0.26	0.24
GOTERM_CC_DIRECT	microvillus membrane	RT	3	1.2	0.036	0.26	0.24
GOTERM_BP_DIRECT	mitotic spindle assembly checkpoint	RT	3	1.2	0.036	0.34	0.32
GOTERM_BP_DIRECT	positive regulation of phosphatidylinositol 3-kinase activity	RT	3	1.2	0.036	0.34	0.32
GOTERM_BP_DIRECT	leukocyte cell-cell adhesion	RT	3	1.2	0.036	0.34	0.32
UP_SEQ_FEATURE	REPEAT:26	RT	3	1.2	0.036	0.67	0.66
GOTERM_MF_DIRECT	cyclin-dependent protein serine/threonine kinase regulator activity	RT	3	1.2	0.036	0.53	0.52
UP_KW_DISEASE	Albinism	RT	3	1.2	0.036	0.6	0.6
GOTERM_BP_DIRECT	neuron apoptotic process	RT	4	1.7	0.037	0.34	0.32
GOTERM_BP_DIRECT	positive regulation of T cell mediated immune response to tumor cell	RT	2	0.8	0.037	0.34	0.32
GOTERM_BP_DIRECT	positive regulation of CD4-positive, alpha-beta T cell activation	RT	2	0.8	0.037	0.34	0.32
GOTERM_BP_DIRECT	angiogenesis involved in coronary vascular morphogenesis	RT	2	0.8	0.037	0.34	0.32
GOTERM_BP_DIRECT	melanin biosynthetic process from tyrosine	RT	2	0.8	0.037	0.34	0.32
GOTERM_BP_DIRECT	positive regulation of CD8-positive, alpha-beta T cell proliferation	RT	2	0.8	0.037	0.34	0.32
GOTERM_BP_DIRECT	notochord formation	RT	2	0.8	0.037	0.34	0.32
GOTERM_BP_DIRECT	granulocyte-macrophage colony-stimulating factor signaling pathway	RT	2	0.8	0.037	0.34	0.32
GOTERM_BP_DIRECT	morphogenesis of an epithelial fold	RT	2	0.8	0.037	0.34	0.32
GOTERM_BP_DIRECT	response to blue light	RT	2	0.8	0.037	0.34	0.32
GOTERM_BP_DIRECT	positive regulation of mitochondrial ATP synthesis coupled electron transport	RT	2	0.8	0.037	0.34	0.32
GOTERM_BP_DIRECT	cellular response to actinomycin D	RT	2	0.8	0.037	0.34	0.32
GOTERM_BP_DIRECT	negative regulation of T-helper 2 cell cytokine production	RT	2	0.8	0.037	0.34	0.32
KEGG_PATHWAY	B cell receptor signaling pathway	RT	5	2.1	0.037	0.094	0.06
INTERPRO	EKC/KEOPS complex, subunit Pcc1	RT	2	0.8	0.037	0.43	0.42
INTERPRO	Tyrosine protein kinase, EGF/ERB/XmrK receptor	RT	2	0.8	0.037	0.43	0.42
GOTERM_BP_DIRECT	cellular response to hypoxia	RT	5	2.1	0.038	0.34	0.32
BIOCARTA	IL12 and Stat4 Dependent Signaling Pathway in Th1 Development	RT	4	1.7	0.038	0.39	0.37
GOTERM_BP_DIRECT	negative regulation of smooth muscle cell proliferation	RT	3	1.2	0.038	0.34	0.32
GOTERM_BP_DIRECT	positive regulation of mitotic cell cycle	RT	3	1.2	0.038	0.34	0.32
GOTERM_MF_DIRECT	tumor necrosis factor receptor binding	RT	3	1.2	0.038	0.54	0.52
GOTERM_MF_DIRECT	protein C-terminus binding	RT	6	2.5	0.039	0.54	0.52
UP_KW_CELLULAR_COMPONENT	Endosome	RT	13	5.4	0.039	0.23	0.21
UP_KW_DISEASE	Systemic lupus erythematosus	RT	3	1.2	0.04	0.6	0.6
BIOCARTA	Bystander B Cell Activation	RT	3	1.2	0.04	0.39	0.37
UP_SEQ_FEATURE	REPEAT:LRR 17	RT	3	1.2	0.04	0.74	0.72
GOTERM_BP_DIRECT	fibroblast proliferation	RT	3	1.2	0.04	0.36	0.34
GOTERM_BP_DIRECT	positive regulation of T cell activation	RT	3	1.2	0.04	0.36	0.34
UP_KW_PTM	Palmitate	RT	10	4.1	0.041	0.14	0.12
BBID	65.Integrin_affinity_modulation	RT	3	1.2	0.041	0.66	0.66
GOTERM_BP_DIRECT	animal organ morphogenesis	RT	5	2.1	0.041	0.36	0.34
UP_KW_BIOLOGICAL_PROCESS	Adaptive immunity	RT	11	4.5	0.042	0.29	0.26
GOTERM_BP_DIRECT	neutrophil chemotaxis	RT	4	1.7	0.042	0.37	0.35
OMIM_DISEASE	Malaria, cerebral, susceptibility to	RT	2	0.8	0.042	1	1
KEGG_PATHWAY	Gap junction	RT	5	2.1	0.043	0.11	0.068
GOTERM_BP_DIRECT	lung development	RT	4	1.7	0.043	0.38	0.36
GOTERM_BP_DIRECT	negative regulation of ERK1 and ERK2 cascade	RT	4	1.7	0.043	0.38	0.36
KEGG_PATHWAY	MicroRNAs in cancer	RT	10	4.1	0.043	0.11	0.068
INTERPRO	Cyclin, N-terminal	RT	3	1.2	0.044	0.49	0.47
KEGG_PATHWAY	Relaxin signaling pathway	RT	6	2.5	0.044	0.11	0.069
GOTERM_CC_DIRECT	protein complex involved in cell adhesion	RT	2	0.8	0.045	0.31	0.28
GOTERM_CC_DIRECT	lipopolysaccharide receptor complex	RT	2	0.8	0.045	0.31	0.28
UP_SEQ_FEATURE	REPEAT:25	RT	3	1.2	0.045	0.76	0.74
UP_SEQ_FEATURE	REPEAT:24	RT	3	1.2	0.045	0.76	0.74
UP_SEQ_FEATURE	REPEAT:LRR 26	RT	2	0.8	0.045	0.76	0.74
UP_SEQ_FEATURE	DOMAIN:Furin-like cysteine-rich	RT	2	0.8	0.045	0.76	0.74
UP_SEQ_FEATURE	REPEAT:LRR 25	RT	2	0.8	0.045	0.76	0.74
UP_SEQ_FEATURE	DOMAIN:Growth factor receptor	RT	2	0.8	0.045	0.76	0.74
GOTERM_BP_DIRECT	positive regulation of interleukin-2 production	RT	3	1.2	0.045	0.38	0.36
GOTERM_BP_DIRECT	negative regulation of endothelial cell apoptotic process	RT	3	1.2	0.045	0.38	0.36
GOTERM_BP_DIRECT	ureteric bud development	RT	3	1.2	0.045	0.38	0.36
KEGG_PATHWAY	Sphingolipid metabolism	RT	4	1.7	0.045	0.11	0.07
GOTERM_MF_DIRECT	NAD binding	RT	3	1.2	0.045	0.56	0.55
GOTERM_BP_DIRECT	chromosome segregation	RT	4	1.7	0.046	0.38	0.36
GOTERM_BP_DIRECT	positive regulation of epithelial tube formation	RT	2	0.8	0.046	0.38	0.36
GOTERM_BP_DIRECT	cellular response to macrophage colony-stimulating factor stimulus	RT	2	0.8	0.046	0.38	0.36
GOTERM_BP_DIRECT	tRNA threonylcarbamoyladenosine metabolic process	RT	2	0.8	0.046	0.38	0.36
GOTERM_BP_DIRECT	positive regulation of endothelial cell chemotaxis by VEGF-activated vascular endothelial growth factor receptor signaling pathway	RT	2	0.8	0.046	0.38	0.36
GOTERM_BP_DIRECT	positive regulation of epithelial to mesenchymal transition involved in endocardial cushion formation	RT	2	0.8	0.046	0.38	0.36
GOTERM_BP_DIRECT	T cell proliferation involved in immune response	RT	2	0.8	0.046	0.38	0.36
GOTERM_BP_DIRECT	positive regulation of NK T cell activation	RT	2	0.8	0.046	0.38	0.36
GOTERM_BP_DIRECT	positive regulation of immune response	RT	3	1.2	0.047	0.38	0.36
GOTERM_BP_DIRECT	positive regulation of glucose import	RT	3	1.2	0.047	0.38	0.36
GOTERM_BP_DIRECT	positive regulation of intrinsic apoptotic signaling pathway	RT	3	1.2	0.047	0.38	0.36
GOTERM_BP_DIRECT	regulation of angiogenesis	RT	3	1.2	0.047	0.38	0.36
GOTERM_BP_DIRECT	positive regulation of neuroblast proliferation	RT	3	1.2	0.047	0.38	0.36
GOTERM_MF_DIRECT	interleukin-12 receptor binding	RT	2	0.8	0.048	0.56	0.55
GOTERM_MF_DIRECT	vascular endothelial growth factor binding	RT	2	0.8	0.048	0.56	0.55
GOTERM_MF_DIRECT	androgen binding	RT	2	0.8	0.048	0.56	0.55
GOTERM_MF_DIRECT	extracellular matrix constituent, lubricant activity	RT	2	0.8	0.048	0.56	0.55
GOTERM_MF_DIRECT	carbohydrate binding	RT	6	2.5	0.048	0.56	0.55
GOTERM_CC_DIRECT	macromolecular complex	RT	12	5	0.048	0.33	0.3
GOTERM_BP_DIRECT	positive regulation of autophagy	RT	4	1.7	0.048	0.39	0.37
INTERPRO	Galactose-binding domain-like	RT	4	1.7	0.049	0.53	0.52
UP_SEQ_FEATURE	REPEAT:LRR 16	RT	3	1.2	0.049	0.8	0.78
UP_SEQ_FEATURE	DOMAIN:Ig-like C2-type 6	RT	3	1.2	0.049	0.8	0.78
GOTERM_BP_DIRECT	response to axon injury	RT	3	1.2	0.049	0.4	0.38
GOTERM_BP_DIRECT	cell maturation	RT	3	1.2	0.049	0.4	0.38
GOTERM_BP_DIRECT	in utero embryonic development	RT	6	2.5	0.051	0.41	0.39
UP_SEQ_FEATURE	REPEAT:23	RT	3	1.2	0.051	0.8	0.78
UP_SEQ_FEATURE	DOMAIN:Ig-like C1-type	RT	3	1.2	0.051	0.8	0.78
UP_SEQ_FEATURE	ACT_SITE:Proton acceptor	RT	14	5.8	0.052	0.8	0.78
UP_SEQ_FEATURE	MOTIF:Nuclear export signal	RT	4	1.7	0.052	0.8	0.78
GOTERM_MF_DIRECT	calmodulin binding	RT	6	2.5	0.052	0.59	0.58
PIR_SUPERFAMILY	tyrosine-protein kinase, EGF receptor type	RT	2	0.8	0.053	1	1
GOTERM_CC_DIRECT	sorting endosome	RT	2	0.8	0.053	0.35	0.33
UP_SEQ_FEATURE	DOMAIN:Melanoma associated antigen N-terminal	RT	2	0.8	0.053	0.8	0.78
UP_SEQ_FEATURE	DOMAIN:Receptor L-domain	RT	2	0.8	0.053	0.8	0.78
UP_SEQ_FEATURE	DOMAIN:F5/8 type C 1	RT	2	0.8	0.053	0.8	0.78
UP_SEQ_FEATURE	DOMAIN:F5/8 type C 2	RT	2	0.8	0.053	0.8	0.78
UP_SEQ_FEATURE	REPEAT:LRR 24	RT	2	0.8	0.053	0.8	0.78
GOTERM_BP_DIRECT	positive regulation of cyclin-dependent protein serine/threonine kinase activity	RT	3	1.2	0.054	0.43	0.4
GOTERM_BP_DIRECT	negative regulation of blood vessel endothelial cell migration	RT	3	1.2	0.054	0.43	0.4
GOTERM_BP_DIRECT	regulation of cysteine-type endopeptidase activity involved in apoptotic process	RT	2	0.8	0.055	0.43	0.4
GOTERM_BP_DIRECT	positive regulation of leukocyte proliferation	RT	2	0.8	0.055	0.43	0.4
GOTERM_BP_DIRECT	positive regulation of oxidative stress-induced neuron death	RT	2	0.8	0.055	0.43	0.4
GOTERM_BP_DIRECT	positive regulation of humoral immune response mediated by circulating immunoglobulin	RT	2	0.8	0.055	0.43	0.4
GOTERM_BP_DIRECT	cellular response to gonadotropin stimulus	RT	2	0.8	0.055	0.43	0.4
GOTERM_BP_DIRECT	positive regulation of natural killer cell mediated cytotoxicity directed against tumor cell target	RT	2	0.8	0.055	0.43	0.4
GOTERM_BP_DIRECT	vascular endothelial growth factor receptor-2 signaling pathway	RT	2	0.8	0.055	0.43	0.4
GOTERM_BP_DIRECT	positive regulation of transcription from RNA polymerase II promoter in response to hypoxia	RT	2	0.8	0.055	0.43	0.4
INTERPRO	Cyclin-like	RT	3	1.2	0.055	0.58	0.56
GOTERM_BP_DIRECT	positive regulation of peptidyl-serine phosphorylation	RT	4	1.7	0.056	0.43	0.41
INTERPRO	WxxW domain	RT	2	0.8	0.056	0.58	0.56
OMIM_DISEASE	Bladder cancer, somatic	RT	2	0.8	0.056	1	1
GOTERM_BP_DIRECT	positive regulation of cytosolic calcium ion concentration	RT	5	2.1	0.056	0.43	0.41
KEGG_PATHWAY	Estrogen signaling pathway	RT	6	2.5	0.056	0.13	0.086
KEGG_PATHWAY	Regulation of actin cytoskeleton	RT	8	3.3	0.056	0.13	0.086
GOTERM_BP_DIRECT	cell adhesion mediated by integrin	RT	3	1.2	0.056	0.43	0.41
GOTERM_BP_DIRECT	ovarian follicle development	RT	3	1.2	0.056	0.43	0.41
UP_SEQ_FEATURE	ACT_SITE:Nucleophile	RT	8	3.3	0.058	0.85	0.84
BIOCARTA	Antigen Processing and Presentation	RT	3	1.2	0.058	0.53	0.51
GOTERM_BP_DIRECT	positive regulation of protein catabolic process	RT	4	1.7	0.059	0.44	0.42
KEGG_PATHWAY	Virion - Adenovirus	RT	2	0.8	0.059	0.14	0.088
BBID	111.Stress_influences_immunity	RT	3	1.2	0.059	0.66	0.66
BBID	112.StressandCRHinfluence	RT	3	1.2	0.059	0.66	0.66
GOTERM_BP_DIRECT	lipopolysaccharide-mediated signaling pathway	RT	3	1.2	0.059	0.44	0.42
GOTERM_BP_DIRECT	positive regulation of BMP signaling pathway	RT	3	1.2	0.059	0.44	0.42
KEGG_PATHWAY	Choline metabolism in cancer	RT	5	2.1	0.059	0.14	0.089
BIOCARTA	Cell Cycle	RT	4	1.7	0.059	0.53	0.51
GOTERM_BP_DIRECT	regulation of protein stability	RT	4	1.7	0.06	0.45	0.43
GOTERM_MF_DIRECT	macromolecular complex binding	RT	8	3.3	0.061	0.68	0.66
GOTERM_BP_DIRECT	positive regulation of interferon-beta production	RT	3	1.2	0.061	0.45	0.43
GOTERM_BP_DIRECT	positive regulation of protein import into nucleus	RT	3	1.2	0.061	0.45	0.43
UP_SEQ_FEATURE	REPEAT:LRR 23	RT	2	0.8	0.062	0.91	0.89
UP_KW_MOLECULAR_FUNCTION	Glycosidase	RT	4	1.7	0.063	0.5	0.47
GOTERM_BP_DIRECT	positive regulation of I-kappaB phosphorylation	RT	2	0.8	0.064	0.45	0.43
GOTERM_BP_DIRECT	salivary gland morphogenesis	RT	2	0.8	0.064	0.45	0.43
GOTERM_BP_DIRECT	ganglioside catabolic process	RT	2	0.8	0.064	0.45	0.43
GOTERM_BP_DIRECT	positive regulation of nitrogen compound metabolic process	RT	2	0.8	0.064	0.45	0.43
GOTERM_BP_DIRECT	regulation of immunoglobulin production	RT	2	0.8	0.064	0.45	0.43
GOTERM_BP_DIRECT	positive regulation of interleukin-23 production	RT	2	0.8	0.064	0.45	0.43
GOTERM_BP_DIRECT	DNA ligation	RT	2	0.8	0.064	0.45	0.43
GOTERM_BP_DIRECT	positive regulation of cellular extravasation	RT	2	0.8	0.064	0.45	0.43
GOTERM_BP_DIRECT	positive regulation of lymphocyte proliferation	RT	2	0.8	0.064	0.45	0.43
GOTERM_BP_DIRECT	positive regulation of axon extension involved in axon guidance	RT	2	0.8	0.064	0.45	0.43
GOTERM_BP_DIRECT	negative regulation of T cell differentiation	RT	2	0.8	0.064	0.45	0.43
GOTERM_BP_DIRECT	stem cell development	RT	2	0.8	0.064	0.45	0.43
GOTERM_BP_DIRECT	germ cell development	RT	3	1.2	0.064	0.45	0.43
GOTERM_BP_DIRECT	branching involved in ureteric bud morphogenesis	RT	3	1.2	0.064	0.45	0.43
GOTERM_CC_DIRECT	early endosome	RT	7	2.9	0.065	0.41	0.38
INTERPRO	Furin-like cysteine-rich domain	RT	2	0.8	0.065	0.63	0.62
INTERPRO	EGF receptor, L domain	RT	2	0.8	0.065	0.63	0.62
GOTERM_CC_DIRECT	cell junction	RT	6	2.5	0.065	0.41	0.38
INTERPRO	C-type lectin, conserved site	RT	3	1.2	0.066	0.63	0.62
GOTERM_MF_DIRECT	glyceraldehyde-3-phosphate dehydrogenase (NAD+) (non-phosphorylating) activity	RT	2	0.8	0.066	0.72	0.7
GOTERM_BP_DIRECT	monocyte chemotaxis	RT	3	1.2	0.067	0.47	0.45
BIOCARTA	T Helper Cell Surface Molecules	RT	3	1.2	0.068	0.58	0.55
UP_SEQ_FEATURE	REPEAT:LRR 15	RT	3	1.2	0.068	0.99	0.97
KEGG_PATHWAY	Chemokine signaling pathway	RT	7	2.9	0.069	0.16	0.1
GOTERM_BP_DIRECT	negative regulation of viral genome replication	RT	3	1.2	0.069	0.48	0.46
GOTERM_BP_DIRECT	negative regulation of interferon-gamma production	RT	3	1.2	0.069	0.48	0.46
GOTERM_BP_DIRECT	cellular response to beta-amyloid	RT	3	1.2	0.069	0.48	0.46
GOTERM_BP_DIRECT	cellular response to organic cyclic compound	RT	3	1.2	0.069	0.48	0.46
GOTERM_BP_DIRECT	cellular response to insulin stimulus	RT	4	1.7	0.069	0.48	0.46
GOTERM_BP_DIRECT	negative regulation of transforming growth factor beta receptor signaling pathway	RT	4	1.7	0.069	0.48	0.46
GOTERM_CC_DIRECT	sperm fibrous sheath	RT	2	0.8	0.07	0.42	0.39
GOTERM_CC_DIRECT	plasma membrane region	RT	2	0.8	0.07	0.42	0.39
GOTERM_CC_DIRECT	sperm plasma membrane	RT	2	0.8	0.07	0.42	0.39
UP_SEQ_FEATURE	MUTAGEN:S->A: Abolishes phosphorylation.	RT	2	0.8	0.071	1	0.98
UP_SEQ_FEATURE	DOMAIN:Histidine kinase/HSP90-like ATPase	RT	2	0.8	0.071	1	0.98
UP_SEQ_FEATURE	REPEAT:LRR 14	RT	3	1.2	0.071	1	0.98
KEGG_PATHWAY	GnRH secretion	RT	4	1.7	0.071	0.16	0.1
GOTERM_BP_DIRECT	cell motility	RT	3	1.2	0.072	0.49	0.46
SMART	CYCLIN	RT	3	1.2	0.072	0.6	0.58
GOTERM_BP_DIRECT	positive regulation of interleukin-18 production	RT	2	0.8	0.073	0.49	0.46
GOTERM_BP_DIRECT	ERBB2-EGFR signaling pathway	RT	2	0.8	0.073	0.49	0.46
GOTERM_BP_DIRECT	endothelial cell chemotaxis	RT	2	0.8	0.073	0.49	0.46
GOTERM_BP_DIRECT	positive regulation of transcription from RNA polymerase II promoter in response to stress	RT	2	0.8	0.073	0.49	0.46
GOTERM_BP_DIRECT	TRIF-dependent toll-like receptor signaling pathway	RT	2	0.8	0.073	0.49	0.46
GOTERM_BP_DIRECT	response to fluid shear stress	RT	2	0.8	0.073	0.49	0.46
GOTERM_BP_DIRECT	negative regulation of T cell mediated cytotoxicity	RT	2	0.8	0.073	0.49	0.46
GOTERM_BP_DIRECT	antigen processing and presentation of exogenous peptide antigen via MHC class I, TAP-independent	RT	2	0.8	0.073	0.49	0.46
GOTERM_BP_DIRECT	positive regulation of natural killer cell activation	RT	2	0.8	0.073	0.49	0.46
GOTERM_MF_DIRECT	protein heterodimerization activity	RT	8	3.3	0.073	0.74	0.72
INTERPRO	MHC classes I/II-like antigen recognition protein	RT	3	1.2	0.074	0.68	0.66
INTERPRO	MHC class I, alpha chain, C-terminal	RT	2	0.8	0.074	0.68	0.66
GOTERM_BP_DIRECT	visual learning	RT	3	1.2	0.074	0.5	0.47
GOTERM_BP_DIRECT	blood vessel development	RT	3	1.2	0.074	0.5	0.47
GOTERM_BP_DIRECT	positive chemotaxis	RT	3	1.2	0.074	0.5	0.47
GOTERM_MF_DIRECT	chemokine receptor binding	RT	2	0.8	0.075	0.74	0.72
GOTERM_MF_DIRECT	nitric-oxide synthase regulator activity	RT	2	0.8	0.075	0.74	0.72
GOTERM_MF_DIRECT	GPI anchor binding	RT	2	0.8	0.075	0.74	0.72
GOTERM_MF_DIRECT	peptide antigen binding	RT	3	1.2	0.076	0.74	0.72
UP_KW_MOLECULAR_FUNCTION	Cyclin	RT	3	1.2	0.077	0.54	0.52
GOTERM_MF_DIRECT	transcription regulatory region sequence-specific DNA binding	RT	6	2.5	0.078	0.75	0.73
GOTERM_CC_DIRECT	MHC class I protein complex	RT	2	0.8	0.079	0.47	0.43
GOTERM_BP_DIRECT	regulation of apoptotic process	RT	6	2.5	0.079	0.52	0.49
UP_SEQ_FEATURE	DOMAIN:RIIa	RT	2	0.8	0.079	1	0.98
UP_SEQ_FEATURE	DOMAIN:VWFD 4	RT	2	0.8	0.079	1	0.98
KEGG_PATHWAY	Long-term potentiation	RT	4	1.7	0.079	0.18	0.11
GOTERM_BP_DIRECT	response to ethanol	RT	4	1.7	0.079	0.52	0.49
GOTERM_BP_DIRECT	positive regulation of pathway-restricted SMAD protein phosphorylation	RT	3	1.2	0.08	0.52	0.49
KEGG_PATHWAY	Salmonella infection	RT	8	3.3	0.08	0.18	0.12
GOTERM_BP_DIRECT	positive regulation of NK T cell proliferation	RT	2	0.8	0.081	0.52	0.49
GOTERM_BP_DIRECT	response to UV-B	RT	2	0.8	0.081	0.52	0.49
GOTERM_BP_DIRECT	motor neuron migration	RT	2	0.8	0.081	0.52	0.49
GOTERM_BP_DIRECT	positive regulation of cysteine-type endopeptidase activity	RT	2	0.8	0.081	0.52	0.49
GOTERM_BP_DIRECT	positive regulation of memory T cell differentiation	RT	2	0.8	0.081	0.52	0.49
GOTERM_BP_DIRECT	positive regulation of melanin biosynthetic process	RT	2	0.8	0.081	0.52	0.49
GOTERM_BP_DIRECT	negative regulation of dendritic cell apoptotic process	RT	2	0.8	0.081	0.52	0.49
GOTERM_BP_DIRECT	coronary artery morphogenesis	RT	2	0.8	0.081	0.52	0.49
GOTERM_BP_DIRECT	renal absorption	RT	2	0.8	0.081	0.52	0.49
GOTERM_BP_DIRECT	positive regulation of protein modification process	RT	2	0.8	0.081	0.52	0.49
GOTERM_BP_DIRECT	interleukin-12-mediated signaling pathway	RT	2	0.8	0.081	0.52	0.49
KEGG_PATHWAY	Herpes simplex virus 1 infection	RT	13	5.4	0.082	0.18	0.12
INTERPRO	Toll-like receptor	RT	2	0.8	0.082	0.75	0.72
GOTERM_BP_DIRECT	positive regulation of cysteine-type endopeptidase activity involved in apoptotic process	RT	3	1.2	0.083	0.52	0.49
GOTERM_BP_DIRECT	intrinsic apoptotic signaling pathway in response to DNA damage	RT	3	1.2	0.083	0.52	0.49
GOTERM_BP_DIRECT	epidermal growth factor receptor signaling pathway	RT	3	1.2	0.083	0.52	0.49
GOTERM_CC_DIRECT	adherens junction	RT	5	2.1	0.083	0.48	0.45
GOTERM_MF_DIRECT	protein N-terminus binding	RT	4	1.7	0.086	0.8	0.78
KEGG_PATHWAY	Hippo signaling pathway	RT	6	2.5	0.087	0.19	0.12
GOTERM_CC_DIRECT	secretory granule lumen	RT	4	1.7	0.087	0.5	0.46
UP_SEQ_FEATURE	REGION:Alpha-3	RT	2	0.8	0.087	1	0.98
UP_SEQ_FEATURE	REPEAT:LRR 22	RT	2	0.8	0.087	1	0.98
KEGG_PATHWAY	Prolactin signaling pathway	RT	4	1.7	0.088	0.19	0.12
GOTERM_BP_DIRECT	positive regulation of vascular smooth muscle cell proliferation	RT	3	1.2	0.088	0.55	0.52
UP_KW_CELLULAR_COMPONENT	MHC I	RT	2	0.8	0.088	0.44	0.4
UP_SEQ_FEATURE	SITE:Cleavage	RT	4	1.7	0.09	1	0.98
GOTERM_BP_DIRECT	positive regulation of isotype switching to IgG isotypes	RT	2	0.8	0.09	0.55	0.52
GOTERM_BP_DIRECT	positive regulation of protein localization to early endosome	RT	2	0.8	0.09	0.55	0.52
GOTERM_BP_DIRECT	regulation of neural precursor cell proliferation	RT	2	0.8	0.09	0.55	0.52
GOTERM_BP_DIRECT	negative regulation of cell-cell adhesion mediated by cadherin	RT	2	0.8	0.09	0.55	0.52
GOTERM_BP_DIRECT	glomerular visceral epithelial cell differentiation	RT	2	0.8	0.09	0.55	0.52
GOTERM_BP_DIRECT	positive regulation of T cell apoptotic process	RT	2	0.8	0.09	0.55	0.52
GOTERM_BP_DIRECT	positive regulation of chemokine (C-X-C motif) ligand 2 production	RT	2	0.8	0.09	0.55	0.52
GOTERM_BP_DIRECT	positive regulation of protein kinase C signaling	RT	2	0.8	0.09	0.55	0.52
GOTERM_BP_DIRECT	pharyngeal arch artery morphogenesis	RT	2	0.8	0.09	0.55	0.52
GOTERM_BP_DIRECT	bone marrow development	RT	2	0.8	0.09	0.55	0.52
GOTERM_BP_DIRECT	positive regulation of cellular component movement	RT	2	0.8	0.09	0.55	0.52
GOTERM_BP_DIRECT	positive regulation of CD4-positive, alpha-beta T cell proliferation	RT	2	0.8	0.09	0.55	0.52
KEGG_PATHWAY	Necroptosis	RT	6	2.5	0.091	0.2	0.13
GOTERM_MF_DIRECT	protein tyrosine kinase binding	RT	3	1.2	0.091	0.81	0.79
GOTERM_MF_DIRECT	cadherin binding	RT	7	2.9	0.091	0.81	0.79
GOTERM_BP_DIRECT	positive regulation of protein complex assembly	RT	3	1.2	0.091	0.55	0.52
KEGG_PATHWAY	TNF signaling pathway	RT	5	2.1	0.092	0.2	0.13
BIOCARTA	Actions of Nitric Oxide in the Heart	RT	4	1.7	0.093	0.75	0.71
GOTERM_MF_DIRECT	type II transforming growth factor beta receptor binding	RT	2	0.8	0.093	0.82	0.79
GOTERM_BP_DIRECT	cellular senescence	RT	3	1.2	0.094	0.57	0.54
GOTERM_BP_DIRECT	regulation of cyclin-dependent protein serine/threonine kinase activity	RT	3	1.2	0.094	0.57	0.54
UP_SEQ_FEATURE	REPEAT:LRR 13	RT	3	1.2	0.095	1	0.98
GOTERM_BP_DIRECT	protein folding	RT	5	2.1	0.095	0.57	0.54
GOTERM_MF_DIRECT	heparin binding	RT	5	2.1	0.096	0.82	0.8
OMIM_DISEASE	Ovarian cancer, somatic	RT	2	0.8	0.096	1	1
GOTERM_CC_DIRECT	cell-cell junction	RT	5	2.1	0.096	0.54	0.5
GOTERM_BP_DIRECT	negative regulation of cell migration	RT	5	2.1	0.097	0.58	0.55
GOTERM_CC_DIRECT	azurophil granule membrane	RT	3	1.2	0.097	0.54	0.5
GOTERM_BP_DIRECT	positive regulation of podosome assembly	RT	2	0.8	0.098	0.58	0.55
GOTERM_BP_DIRECT	response to salt stress	RT	2	0.8	0.098	0.58	0.55
GOTERM_BP_DIRECT	negative regulation of protein autophosphorylation	RT	2	0.8	0.098	0.58	0.55
GOTERM_BP_DIRECT	type III interferon signaling pathway	RT	2	0.8	0.098	0.58	0.55
GOTERM_BP_DIRECT	negative regulation of beta-amyloid clearance	RT	2	0.8	0.098	0.58	0.55
GOTERM_BP_DIRECT	CRD-mediated mRNA stabilization	RT	2	0.8	0.098	0.58	0.55
GOTERM_BP_DIRECT	regulation of biological quality	RT	2	0.8	0.098	0.58	0.55
UP_KW_BIOLOGICAL_PROCESS	Mitosis	RT	7	2.9	0.1	0.58	0.53
UP_KW_LIGAND	Lectin	RT	5	2.1	0.1	1	1
GOTERM_BP_DIRECT	positive regulation of neuron apoptotic process	RT	3	1.2	0.1	0.58	0.55
